# Supplementary material for: Functional and Proteomic Dissection of the Contributions of CodY, SigB and the Hibernation Promoting Factor HPF to Interactions of Staphylococcus aureus USA300 with Human Lung Epithelial Cells
Source: J Proteome Res. 2024 Sep 20;23(10):4742–60. doi: 10.1021/acs.jproteome.4c00724 (PMC11459534; doi:10.1021/acs.jproteome.4c00724)
Supplement: Supplementary file 3 — pr4c00724_si_003.xlsx [file pr4c00724_si_003.xlsx]

## Sheet: Legend
	Supplemental Table S2. Proteomics data and functional annotation of identified proteins

## Sheet: S2 Proteome Data
Protein	pan gene symbol	n	group1	group2	p	p.fdr	fold_change	significantly_changed	ON_OFF.group1	ON_OFF.group2	description	product	SEED_class1	SEED_class2	SEED_class3	SEED_class4	PSORTb	AureoWiki_Regulon_NCTC8325	virulence_Maeder_16	antimicrobial_resistance	cytotoxicity	adhesion_to_cells	virulence
SAUSA300_RS00010	dnaA	21	codY_exp	WT_exp	1	1	1.01502	none	ON	ON	chromosomal replication initiator protein DnaA	chromosomal replication initiator protein DnaA	DNA Metabolism	DNA replication	DNA-replication	Chromosomal replication initiator protein DnaA	Cytoplasmic
SAUSA300_RS00015	dnaN	21	codY_exp	WT_exp	0.909574	1	-1.12654	none	ON	ON	DNA polymerase III subunit beta	DNA polymerase III subunit beta	DNA Metabolism	DNA replication	DNA-replication	DNA polymerase III beta subunit (EC 2.7.7.7)	Cytoplasmic
SAUSA300_RS00025	recF	6	codY_exp	WT_exp	0.0923919	0.248818	-1.31624	none	ON	ON	DNA replication and repair protein RecF	DNA replication/repair protein RecF	DNA Metabolism	DNA repair	DNA repair, bacterial RecFOR pathway	DNA recombination and repair protein RecF	Cytoplasmic
SAUSA300_RS00030	gyrB	21	codY_exp	WT_exp	0.0412563	0.143868	-1.32734	none	ON	ON	DNA gyrase subunit B	DNA topoisomerase (ATP-hydrolyzing) subunit B	DNA Metabolism; Virulence, Disease and Defense	DNA replication; Resistance to antibiotics and toxic compounds	DNA topoisomerases, Type II, ATP-dependent; Resistance to fluoroquinolones	DNA gyrase subunit B (EC 5.99.1.3); DNA gyrase subunit B (EC 5.99.1.3)	Cytoplasmic			x			x
SAUSA300_RS00035	gyrA	33	codY_exp	WT_exp	0.724215	1	-1.20874	none	ON	ON	DNA gyrase subunit A	DNA gyrase subunit A	DNA Metabolism; Virulence, Disease and Defense	DNA replication; Resistance to antibiotics and toxic compounds	DNA topoisomerases, Type II, ATP-dependent; Resistance to fluoroquinolones	DNA gyrase subunit A (EC 5.99.1.3); DNA gyrase subunit A (EC 5.99.1.3)	Cytoplasmic			x			x
SAUSA300_RS00040	nnrD	5	codY_exp	WT_exp	0.0920353	0.248483	-1.30066	none	ON	ON	NAD(P)H-hydrate dehydratase	NAD(P)H-hydrate dehydratase	Other	Other	Other	Other	no significant prediction
SAUSA300_RS00045	hutH	7	codY_exp	WT_exp	0.894816	1	1.14665	none	ON	ON	histidine ammonia-lyase	histidine ammonia-lyase	Amino Acids and Derivatives	Histidine Metabolism	Histidine Degradation	Histidine ammonia-lyase (EC 4.3.1.3)	Cytoplasmic	CcpA
SAUSA300_RS00050	serS	25	codY_exp	WT_exp	5.36307e-12	2.32074e-10	-1.80849	down	ON	ON	serine--tRNA ligase	serine--tRNA ligase	Amino Acids and Derivatives; Protein Metabolism	Alanine, serine, and glycine; Protein biosynthesis	Glycine and Serine Utilization; tRNA aminoacylation, Ser	Seryl-tRNA synthetase (EC 6.1.1.11); Seryl-tRNA synthetase (EC 6.1.1.11)	Cytoplasmic	S4
SAUSA300_RS00065	metX	3	codY_exp	WT_exp	0.000421028	0.0033263	46.9688	up	ON	OFF	homoserine O-acetyltransferase	alpha/beta fold hydrolase family protein	Amino Acids and Derivatives	Lysine, threonine, methionine, and cysteine	Methionine Biosynthesis	Homoserine O-acetyltransferase (EC 2.3.1.31)	Cytoplasmic	S7; CodY
SAUSA300_RS00070	SAUPAN000023000	3	codY_exp	WT_exp	0.0339253	0.122105	-1.59621	none	ON	ON	membrane protein	YybS family protein	Other	Other	CBSS-262719.3.peg.410	FIG003573: hypothetical protein	Cytoplasmic Membrane
SAUSA300_RS00075	gdpP	15	codY_exp	WT_exp	0.994753	1	1.07049	none	ON	ON	DHH family phosphoesterase	cyclic-di-AMP phosphodiesterase GdpP	Other	Other	CBSS-262719.3.peg.410	Phosphoesterase, DHH family protein	Cytoplasmic
SAUSA300_RS00080	rplI	10	codY_exp	WT_exp	0.33738	0.629742	-1.27043	none	ON	ON	50S ribosomal protein L9	50S ribosomal protein L9	Protein Metabolism	Protein biosynthesis	Ribosome LSU bacterial	LSU ribosomal protein L9p	Cytoplasmic
SAUSA300_RS00085	dnaC	10	codY_exp	WT_exp	0.0641528	0.192661	-1.31532	none	ON	ON	replicative DNA helicase	replicative DNA helicase	DNA Metabolism; DNA Metabolism	DNA replication; DNA replication	DNA-replication; DNA-replication	Replicative DNA helicase (EC 3.6.1.-); Replicative DNA helicase (EC 3.6.1.-) [SA14-24]	Cytoplasmic
SAUSA300_RS00090	purA	26	codY_exp	WT_exp	0.0207275	0.084508	-1.25865	none	ON	ON	adenylosuccinate synthetase	adenylosuccinate synthase	Miscellaneous; Nucleosides and Nucleotides	Miscellaneous - no subcategory; Purines	EC 6.3.4.- Ligases that form carbon-nitrogen bonds; Purine conversions	Adenylosuccinate synthetase (EC 6.3.4.4); Adenylosuccinate synthetase (EC 6.3.4.4)	Cytoplasmic	PurR
SAUSA300_RS00105	walR	14	codY_exp	WT_exp	1	1	1.01417	none	ON	ON	DNA-binding response regulator	response regulator YycF	Iron acquisition and metabolism	Iron acquisition and metabolism - no subcategory	Heme, hemin uptake and utilization systems in GramPositives	Two-component response regulator SA14-24	Cytoplasmic	Rex
SAUSA300_RS00110	walK	11	codY_exp	WT_exp	0.999762	1	-1.03373	none	ON	ON	cell wall metabolism sensor histidine kinase WalK	cell wall metabolism sensor histidine kinase WalK	Iron acquisition and metabolism	Iron acquisition and metabolism - no subcategory	Heme, hemin uptake and utilization systems in GramPositives	Two-component sensor kinase SA14-24	Cytoplasmic Membrane	Rex
SAUSA300_RS00115	walH	10	codY_exp	WT_exp	1	1	1.0006	none	ON	ON	hypothetical protein	two-component system activity regulator YycH	Cofactors, Vitamins, Prosthetic Groups, Pigments	Tetrapyrroles	CPO analysis	FIG011501: YycH protein	no significant prediction
SAUSA300_RS00120	walI	5	codY_exp	WT_exp	0.999729	1	1.00776	none	ON	ON	hypothetical protein	two-component system regulatory protein YycI	Cofactors, Vitamins, Prosthetic Groups, Pigments	Tetrapyrroles	CPO analysis	hypothetical protein SA_21	no significant prediction
SAUSA300_RS00125	walJ	5	codY_exp	WT_exp	0.994012	1	-1.04481	none	ON	ON	MBL fold metallo-hydrolase	MBL fold metallo-hydrolase	Iron acquisition and metabolism	Iron acquisition and metabolism - no subcategory	Heme, hemin uptake and utilization systems in GramPositives	Zn-dependent hydrolase (beta-lactamase superfamily)	Cytoplasmic
SAUSA300_RS00130	adsA	17	codY_exp	WT_exp	3.22888e-06	4.29915e-05	-1.74866	down	ON	ON	multifunctional 2',3'-cyclic-nucleotide 2'-phosphodiesterase/5'-nucleotidase/3'-nucleotidase	LPXTG-anchored adenosine synthase AdsA	Nucleosides and Nucleotides; Nucleosides and Nucleotides; Virulence, Disease and Defense	Purines; Pyrimidines; Adhesion	Purine conversions; pyrimidine conversions; Adhesins in Staphylococcus	5'-nucleotidase (EC 3.1.3.5); 5'-nucleotidase (EC 3.1.3.5); Virulence-associated cell-wall-anchored protein SasH (LPXTG motif)	Cellwall					x	x
SAUSA300_RS00135	orfX	5	codY_exp	WT_exp	0.161482	0.376792	-1.24929	none	ON	ON	23S rRNA (pseudouridine(1915)-N(3))-methyltransferase RlmH	23S rRNA (pseudouridine(1915)-N(3))-methyltransferase RlmH	Protein Metabolism	Protein biosynthesis	Ribosome biogenesis bacterial	LSU m3Psi1915 methyltransferase RlmH	Cytoplasmic
SAUSA300_RS00140	SAUPAN000041000	4	codY_exp	WT_exp	0.787034	1	-1.10599	none	ON	ON	hypothetical protein	DUF3578 domain-containing protein	Other	Other	Other	Other	no significant prediction
SAUSA300_RS00155	ugpQ	3	codY_exp	WT_exp	0.601288	0.932291	1.13502	none	ON	ON	glycerophosphoryl diester phosphodiesterase	glycerophosphoryl diester phosphodiesterase	Carbohydrates	Sugar alcohols	Glycerol and Glycerol-3-phosphate Uptake and Utilization	Glycerophosphoryl diester phosphodiesterase (EC 3.1.4.46)	Cytoplasmic
SAUSA300_RS00160	maoC	6	codY_exp	WT_exp	0.049568	0.16272	-1.34469	none	ON	ON	hypothetical protein	MaoC family dehydratase	Other	Other	Other	Other	no significant prediction
SAUSA300_RS00165	mecA	37	codY_exp	WT_exp	0.98268	1	-1.11721	none	ON	ON	PBP2a family beta-lactam-resistant peptidoglycan transpeptidase MecA	PBP2a family beta-lactam-resistant peptidoglycan transpeptidase MecA	Cell Wall and Capsule	Cell Wall and Capsule - no subcategory	Peptidoglycan Biosynthesis	Penicillin-binding protein PBP2a, methicillin resistance determinant MecA, transpeptidase	Cytoplasmic Membrane
SAUSA300_RS00220	SAUPAN000500000	4	codY_exp	WT_exp	0.87383	1	-1.09042	none	ON	ON	hypothetical protein	hypothetical protein	Other	Other	Other	Other	Cytoplasmic
SAUSA300_RS00225	SAUPAN000501000	15	codY_exp	WT_exp	0.181553	0.409085	-1.23085	none	ON	ON	ATPase AAA	putative DNA binding domain-containing protein	Other	Other	Other	Other	no significant prediction
SAUSA300_RS00275	speG	5	codY_exp	WT_exp	0.00237194	0.0145215	-1.84472	down	ON	ON	spermidine N1-acetyltransferase	GNAT family N-acetyltransferase	Other; Other; Protein Metabolism	Other; urea cycle, polyamines; Protein processing and modification	Amino Acids and Derivatives; Polyamine Metabolism; Ribosomal protein S5p acylation	Arginine; Spermidine N1-acetyltransferase (EC 2.3.1.57); Spermidine N1-acetyltransferase (EC 2.3.1.57)	Cytoplasmic
SAUSA300_RS00280	adhC	5	codY_exp	WT_exp	1.60063e-06	2.27433e-05	710.261	up	ON	OFF	alcohol dehydrogenase	zinc-dependent alcohol dehydrogenase family protein	Carbohydrates; Carbohydrates; Fatty Acids, Lipids, and Isoprenoids	Fermentation; Fermentation; Phospholipids	Fermentations: Lactate; Fermentations: Mixed acid; Glycerolipid and Glycerophospholipid Metabolism in Bacteria	Alcohol dehydrogenase (EC 1.1.1.1); Alcohol dehydrogenase (EC 1.1.1.1); Alcohol dehydrogenase (EC 1.1.1.1)	Cytoplasmic
SAUSA300_RS00310	arcC	6	codY_exp	WT_exp	0.98418	1	-1.0566	none	ON	ON	carbamate kinase	carbamate kinase	Other; Other; Other; Other; Other; Other	Other; urea cycle, polyamines; Other; urea cycle, polyamines; Other; urea cycle, polyamines	Amino Acids and Derivatives; Arginine Deiminase Pathway; Amino Acids and Derivatives; Arginine and Ornithine Degradation; Amino Acids and Derivatives; Polyamine Metabolism	Arginine; Carbamate kinase (EC 2.7.2.2); Arginine; Carbamate kinase (EC 2.7.2.2); Arginine; Carbamate kinase (EC 2.7.2.2)	no significant prediction
SAUSA300_RS00340	SAUPAN000816000	6	codY_exp	WT_exp	0.970778	1	-1.05964	none	ON	ON	universal stress protein	universal stress protein	Stress Response	Stress Response - no subcategory	Universal stress protein family	Universal stress protein family	Cytoplasmic
SAUSA300_RS00355	SAUPAN000818000	8	codY_exp	WT_exp	0.291345	0.56778	-1.27373	none	ON	ON	lysophospholipase	alpha/beta hydrolase	Fatty Acids, Lipids, and Isoprenoids; Fatty Acids, Lipids, and Isoprenoids	Triacylglycerols; Triacylglycerols	Triacylglycerol metabolism; Triacylglycerol metabolism	Lysophospholipase (EC 3.1.1.5); Monoglyceride lipase (EC 3.1.1.23)	no significant prediction
SAUSA300_RS00365	SAUPAN000820000	9	codY_exp	WT_exp	0.00251124	0.015131	-1.37671	none	ON	ON	methyltransferase	class I SAM-dependent methyltransferase	Other	Other	Other	Other	Cytoplasmic
SAUSA300_RS00370	SAUPAN000821000	30	codY_exp	WT_exp	4.07254e-10	1.21158e-08	-1.55063	down	ON	ON	nickel ABC transporter substrate-binding protein	ABC transporter substrate-binding protein	Membrane Transport	Membrane Transport - no subcategory	Transport of Nickel and Cobalt	Nickel ABC transporter, periplasmic nickel-binding protein NikA (TC 3.A.1.5.3)	Cellwall
SAUSA300_RS00375	opp-3B	2	codY_exp	WT_exp	0.289138	0.566377	-1.35049	none	ON	ON	ABC transporter permease	ABC transporter permease	Membrane Transport	ABC transporters	ABC transporter dipeptide (TC 3.A.1.5.2)	Dipeptide transport system permease protein DppB (TC 3.A.1.5.2)	Cytoplasmic Membrane
SAUSA300_RS00385	SAUPAN000824000	4	codY_exp	WT_exp	0.276204	0.551089	-1.24821	none	ON	ON	ABC transporter ATP-binding protein	ATP-binding cassette domain-containing protein	Membrane Transport	ABC transporters	ABC transporter oligopeptide (TC 3.A.1.5.1)	Oligopeptide transport ATP-binding protein OppD (TC 3.A.1.5.1)	Cytoplasmic Membrane
SAUSA300_RS00390	SAUPAN000825000	2	codY_exp	WT_exp	0.721185	1	1.15606	none	ON	OFF	NAD+ synthetase	ATP-binding cassette domain-containing protein	Membrane Transport	Membrane Transport - no subcategory	Transport of Nickel and Cobalt	Nickel transport ATP-binding protein NikE (TC 3.A.1.5.3)	Cytoplasmic Membrane
SAUSA300_RS00395	copA	15	codY_exp	WT_exp	1	1	1.05625	none	ON	ON	copper-translocating P-type ATPase	copper-translocating P-type ATPase	Respiration; Virulence, Disease and Defense	Electron accepting reactions; Resistance to antibiotics and toxic compounds	Terminal cytochrome C oxidases; Copper homeostasis	Copper-translocating P-type ATPase (EC 3.6.3.4); Copper-translocating P-type ATPase (EC 3.6.3.4)	Cytoplasmic Membrane			x			x
SAUSA300_RS00400	SAUPAN000629000	5	codY_exp	WT_exp	0.0300444	0.111293	1.4414	none	ON	ON	hypothetical protein	YdhK family protein	Other	Other	Other	Other	no significant prediction
SAUSA300_RS00415	SAUPAN000832000	13	codY_exp	WT_exp	0.995166	1	-1.08509	none	ON	ON	hypothetical protein	TIGR04141 family sporadically distributed protein	Other	Other	Other	Other	Cytoplasmic
SAUSA300_RS00435	cstR	2	codY_exp	WT_exp	0.883864	1	-1.21755	none	OFF	ON	hypothetical protein	persulfide-sensing transcriptional repressor CstR	Other	Other	Other	Other	Cytoplasmic
SAUSA300_RS00445	cstB	7	codY_exp	WT_exp	0.000151913	0.0013516	-1.88989	down	ON	ON	MBL fold metallo-hydrolase	persulfide dioxygenase-sulfurtransferase CstB	Other	Other	Other	Other	Cytoplasmic
SAUSA300_RS00460	SAUPAN000382000	8	codY_exp	WT_exp	0.177782	0.401539	-1.25303	none	ON	ON	tRNA-dihydrouridine synthase	tRNA-dihydrouridine synthase	RNA Metabolism	RNA processing and modification	tRNA modification Archaea	tRNA dihydrouridine synthase B (EC 1.-.-.-)	Cytoplasmic
SAUSA300_RS00485	SAUPAN000387000	14	codY_exp	WT_exp	0.62314	0.949544	-1.22948	none	ON	ON	LysR family transcriptional regulator	LysR family transcriptional regulator	Other	Other	Other	Other	Cytoplasmic
SAUSA300_RS00500	SAUPAN000148000	2	codY_exp	WT_exp	0.98847	1	1.42861	none	OFF	OFF	hypothetical protein	hypothetical protein	Other	Other	Other	Other	Cytoplasmic Membrane
SAUSA300_RS00505	SAUPAN000849000	18	codY_exp	WT_exp	8.39641e-08	1.45334e-06	2.33415	up	ON	ON	ATPase	DNA2/NAM7 family helicase	Other	Other	Other	Other	no significant prediction
SAUSA300_RS00515	plc	3	codY_exp	WT_exp	0.0010853	0.00743311	44.863	up	ON	OFF	1-phosphatidylinositol phosphodiesterase	phosphatidylinositol-specific phospholipase C	Phages, Prophages, Transposable elements, Plasmids	Pathogenicity islands	Listeria Pathogenicity Island LIPI-1 extended	Phosphatidylinositol-specific phospholipase C (EC 4.6.1.13)	Extracellular		secreted enzymes				x
SAUSA300_RS00530	SAUPAN000862000	6	codY_exp	WT_exp	0.0277553	0.105904	1.53098	none	ON	ON	tandem-type lipoprotein	tandem-type lipoprotein	Other	Other	Other	Other	no significant prediction
SAUSA300_RS00545	SAUPAN000893000	6	codY_exp	WT_exp	0.0439764	0.150722	-1.41606	none	ON	ON	amidohydrolase	M20 family metallopeptidase	Other	Other	Other	Other	Cytoplasmic	SigB
SAUSA300_RS00550	norC	2	codY_exp	WT_exp	0.402666	0.714516	-3.7449	none	ON	ON	MFS transporter	multidrug efflux MFS transporter NorC	Other	Other	Other	Other	Cytoplasmic Membrane	SigB
SAUSA300_RS00555	nptA	8	codY_exp	WT_exp	0.855161	1	1.1041	none	ON	ON	Na/Pi cotransporter	Na/Pi cotransporter family protein	Phosphorus Metabolism	Phosphorus Metabolism - no subcategory	Phosphate metabolism	Na/Pi cotransporter II-related protein	Cytoplasmic Membrane
SAUSA300_RS00560	SAUPAN000902000	4	codY_exp	WT_exp	0.404294	0.7159	1.61154	none	ON	ON	oleate hydratase	oleate hydratase	Other	Other	Other	Other	no significant prediction	SigB
SAUSA300_RS00580	lctP1	6	codY_exp	WT_exp	0.995065	1	-1.03365	none	ON	ON	L-lactate permease	L-lactate permease	Other	Other	Other	Other	Cytoplasmic Membrane
SAUSA300_RS00585	spa	24	codY_exp	WT_exp	2.40867e-05	0.000253377	-1.52767	down	ON	ON	peptidoglycan-binding protein LysM	staphylococcal protein A	Virulence, Disease and Defense	Adhesion	Adhesins in Staphylococcus	Protein A, von Willebrand factor binding protein Spa	Cellwall	S871; CcpA	membrane bound adhesins; immune evasion			x	x
SAUSA300_RS00590	sarS	6	codY_exp	WT_exp	1.14889e-05	0.000127179	-2.57052	down	ON	ON	transcriptional regulator	HTH-type transcriptional regulator SarS	Other	Other	Other	Other	Cytoplasmic
SAUSA300_RS00595	sirC	2	codY_exp	WT_exp	0.132915	0.326963	-1.87115	none	OFF	OFF	iron ABC transporter permease	staphyloferrin B ABC transporter permease subunit SirC	Iron acquisition and metabolism	Siderophores	Siderophore Staphylobactin	Siderophore staphylobactin ABC transporter, permease protein SirC	Cytoplasmic Membrane	Fur
SAUSA300_RS00605	sirA	26	codY_exp	WT_exp	1.09962e-06	1.61052e-05	-1.54156	down	ON	ON	iron ABC transporter substrate-binding protein	staphyloferrin B ABC transporter substrate-binding protein SirA	Iron acquisition and metabolism	Siderophores	Siderophore Staphylobactin	Siderophore staphylobactin ABC transporter, substrate-binding protein SirA	Cytoplasmic Membrane	Fur
SAUSA300_RS00610	sbnA	9	codY_exp	WT_exp	0.000154796	0.00137085	-1.62798	down	ON	ON	siderophore biosynthesis protein SbnA	2,3-diaminopropionate biosynthesis protein SbnA	Iron acquisition and metabolism	Siderophores	Siderophore Staphylobactin	Siderophore staphylobactin biosynthesis protein SbnA	Cytoplasmic	Fur
SAUSA300_RS00615	sbnB	14	codY_exp	WT_exp	3.25383e-05	0.00033308	-1.4789	none	ON	ON	2,3-diaminopropionate biosynthesis protein SbnB	N-[(2S)-2-amino-2-carboxyethyl]-L-glutamate dehydrogenase SbnB	Other; Other; Amino Acids and Derivatives; Amino Acids and Derivatives; Iron acquisition and metabolism	Other; urea cycle, polyamines; Lysine, threonine, methionine, and cysteine; Proline and 4-hydroxyproline; Siderophores	Amino Acids and Derivatives; Arginine and Ornithine Degradation; Threonine degradation; Proline, 4-hydroxyproline uptake and utilization; Siderophore Staphylobactin	Arginine; Ornithine cyclodeaminase (EC 4.3.1.12); Ornithine cyclodeaminase (EC 4.3.1.12); Ornithine cyclodeaminase (EC 4.3.1.12); Siderophore staphylobactin biosynthesis protein SbnB	Cytoplasmic	Fur
SAUSA300_RS00620	sbnC	21	codY_exp	WT_exp	4.28725e-08	8.00287e-07	-1.58528	down	ON	ON	IucA/IucC family siderophore biosynthesis protein	staphyloferrin B biosynthesis protein SbnC	Iron acquisition and metabolism	Siderophores	Siderophore Staphylobactin	Siderophore staphylobactin biosynthesis protein SbnC	Cytoplasmic Membrane	Fur
SAUSA300_RS00630	sbnE	19	codY_exp	WT_exp	0.000201212	0.00171797	-1.32591	none	ON	ON	IucA/IucC family siderophore biosynthesis protein	L-2,3-diaminopropanoate--citrate ligase SbnE	Iron acquisition and metabolism	Siderophores	Siderophore Staphylobactin	Siderophore staphylobactin biosynthesis protein SbnE	Cytoplasmic	Fur
SAUSA300_RS00635	sbnF	27	codY_exp	WT_exp	5.32205e-07	8.51528e-06	-1.53987	down	ON	ON	IucA/IucC family siderophore biosynthesis protein	3-(L-alanin-3-ylcarbamoyl)-2-[(2-aminoethylcarbamoyl)methyl]-2-hydroxypropanoate synthase SbnF	Iron acquisition and metabolism	Siderophores	Siderophore Staphylobactin	Siderophore staphylobactin biosynthesis protein SbnF	Cytoplasmic	Fur
SAUSA300_RS00640	sbnG	8	codY_exp	WT_exp	0.0853672	0.235564	-1.49138	none	ON	ON	siderophore biosynthesis protein SbnG	staphyloferrin B biosynthesis citrate synthase SbnG	Iron acquisition and metabolism	Siderophores	Siderophore Staphylobactin	Siderophore staphylobactin biosynthesis protein SbnG	Cytoplasmic	Fur
SAUSA300_RS00645	sbnH	13	codY_exp	WT_exp	0.927077	1	-1.18017	none	ON	ON	diaminopimelate decarboxylase	staphyloferrin B biosynthesis decarboxylase SbnH	Iron acquisition and metabolism	Siderophores	Siderophore Staphylobactin	Siderophore staphylobactin biosynthesis protein SbnH	Cytoplasmic	Fur
SAUSA300_RS00650	sbnI	13	codY_exp	WT_exp	0.00023792	0.00199335	-1.38759	none	ON	ON	siderophore biosynthesis protein SbnI	bifunctional transcriptional regulator/O-phospho-L-serine synthase SbnI	Iron acquisition and metabolism	Siderophores	Siderophore Staphylobactin	Siderophore staphylobactin biosynthesis protein SbnI	Cytoplasmic	Fur
SAUSA300_RS00665	SAUPAN000928000	2	codY_exp	WT_exp	0.849036	1	1.92904	none	ON	OFF	MFS transporter	MFS transporter	Other	Other	Other	Other	Cytoplasmic Membrane
SAUSA300_RS00670	butA	7	codY_exp	WT_exp	6.20051e-08	1.11375e-06	2.60521	up	ON	ON	diacetyl reductase ((S)-acetoin forming)	(S)-acetoin forming diacetyl reductase	Carbohydrates; Carbohydrates	Fermentation; Fermentation	Acetoin, butanediol metabolism; Acetoin, butanediol metabolism	2,3-butanediol dehydrogenase, S-alcohol forming, (R)-acetoin-specific (EC 1.1.1.4); Acetoin (diacetyl) reductase (EC 1.1.1.5)	Cytoplasmic	CodY
SAUSA300_RS00705	sodM	10	codY_exp	WT_exp	8.06233e-08	1.40832e-06	2.2113	up	ON	ON	Superoxide dismutase [Mn/Fe] 2	superoxide dismutase	Nitrogen Metabolism; Stress Response; Stress Response; Stress Response; Stress Response; Stress Response	Nitrogen Metabolism - no subcategory; Oxidative stress; Oxidative stress; Oxidative stress; Oxidative stress; Oxidative stress	Nitric oxide synthase; Oxidative stress; Oxidative stress; Oxidative stress; Protection from Reactive Oxygen Species; Protection from Reactive Oxygen Species	Manganese superoxide dismutase (EC 1.15.1.1); Manganese superoxide dismutase (EC 1.15.1.1); Superoxide dismutase [Fe] (EC 1.15.1.1); Superoxide dismutase [Mn] (EC 1.15.1.1); Manganese superoxide dismutase (EC 1.15.1.1); Superoxide dismutase [Fe] (EC 1.15.1.1)	Extracellular	CodY
SAUSA300_RS00710	sasD	3	codY_exp	WT_exp	0.223035	0.47132	1.31194	none	ON	ON	hypothetical protein	hypothetical protein	Virulence, Disease and Defense	Adhesion	Adhesins in Staphylococcus	Predicted cell-wall-anchored protein SasD (LPXAG motif)	Cellwall					x	x
SAUSA300_RS00715	SAUPAN000946000	4	codY_exp	WT_exp	0.0613324	0.188047	-1.62385	none	ON	ON	GntR family transcriptional regulator	GntR family transcriptional regulator	Other	Other	Other	Other	no significant prediction
SAUSA300_RS00735	deoC1	11	codY_exp	WT_exp	8.29361e-05	0.000785624	-1.66191	down	ON	ON	2-deoxyribose-5-phosphate aldolase	deoxyribose-phosphate aldolase	Carbohydrates	Monosaccharides	Deoxyribose and Deoxynucleoside Catabolism	Deoxyribose-phosphate aldolase (EC 4.1.2.4)	Cytoplasmic
SAUSA300_RS00740	deoB	22	codY_exp	WT_exp	0.301186	0.58085	-1.16904	none	ON	ON	phosphopentomutase	phosphopentomutase	Carbohydrates	Monosaccharides	Deoxyribose and Deoxynucleoside Catabolism	Phosphopentomutase (EC 5.4.2.7)	Cytoplasmic
SAUSA300_RS00770	SAUPAN000959000	2	codY_exp	WT_exp	0.00823387	0.040335	-2.22386	down	ON	ON	bifunctional metallophosphatase/5'-nucleotidase	bifunctional metallophosphatase/5'-nucleotidase	Nucleosides and Nucleotides; Nucleosides and Nucleotides; Potassium metabolism	Purines; Pyrimidines; Potassium metabolism - no subcategory	Purine conversions; pyrimidine conversions; Glutathione-regulated potassium-efflux system and associated functions	2',3'-cyclic-nucleotide 2'-phosphodiesterase (EC 3.1.4.16); 2',3'-cyclic-nucleotide 2'-phosphodiesterase (EC 3.1.4.16); 2',3'-cyclic-nucleotide 2'-phosphodiesterase (EC 3.1.4.16)	Cellwall
SAUSA300_RS00835	capG	2	codY_exp	WT_exp	0.56921	0.9039	31.5998	none	ON	OFF	UDP-N-acetylglucosamine 2-epimerase (non-hydrolyzing)	type 8 capsular polysaccharide synthesis protein Cap8G	Cell Wall and Capsule	Capsular and extracellular polysacchrides	Sialic Acid Metabolism	UDP-N-acetylglucosamine 2-epimerase (EC 5.1.3.14)	Cytoplasmic	CodY; SigB
SAUSA300_RS00845	capI	2	codY_exp	WT_exp	0.999504	1	1.0127	none	ON	ON	capsular polysaccharide biosynthesis protein	glycosyltransferase	Other	Other	Other	Other	Cytoplasmic	CodY; SigB
SAUSA300_RS00880	capP	4	codY_exp	WT_exp	0.998432	1	1.0226	none	ON	ON	UDP-N-acetylglucosamine 2-epimerase (non-hydrolyzing)	type 8 capsular polysaccharide synthesis protein Cap8P	Other	Other	Other	Other	Cytoplasmic	CodY; SigB
SAUSA300_RS00885	isdI	6	codY_exp	WT_exp	0.947237	1	-1.06306	none	ON	ON	monooxygenase IsdI	staphylobilin-forming heme oxygenase IsdI	Iron acquisition and metabolism	Iron acquisition and metabolism - no subcategory	Heme, hemin uptake and utilization systems in GramPositives	Heme-degrading cytoplasmic oxygenase IsdI	Cytoplasmic
SAUSA300_RS00895	aldA	17	codY_exp	WT_exp	4.86311e-09	1.10231e-07	-1.93018	down	ON	ON	aldehyde dehydrogenase	aldehyde dehydrogenase family protein	Carbohydrates; Fatty Acids, Lipids, and Isoprenoids	Central carbohydrate metabolism; Phospholipids	Methylglyoxal Metabolism; Glycerolipid and Glycerophospholipid Metabolism in Bacteria	Aldehyde dehydrogenase B (EC 1.2.1.22); Aldehyde dehydrogenase B (EC 1.2.1.22)	Cytoplasmic	CcpA
SAUSA300_RS00905	SAUPAN001008000	2	codY_exp	WT_exp	0.872154	1	3.9443	none	ON	OFF	hypothetical protein	hypothetical protein	Other	Other	Other	Other	Cytoplasmic	SigB
SAUSA300_RS00910	SAUPAN001009000	7	codY_exp	WT_exp	4.14292e-06	5.29404e-05	2.47417	up	ON	ON	hypothetical protein	DUF4242 domain-containing protein	Other	Other	Other	Other	Cytoplasmic	CodY; CymR
SAUSA300_RS00930	SAUPAN001013000	6	codY_exp	WT_exp	0.000643074	0.00474578	2.00808	up	ON	ON	acyl-CoA dehydrogenase	acyl-CoA/acyl-ACP dehydrogenase	Amino Acids and Derivatives	Branched-chain amino acids	Isoleucine degradation	Acyl-CoA dehydrogenase, short-chain specific (EC 1.3.99.2)	Cytoplasmic	CymR
SAUSA300_RS00935	SAUPAN001014000	4	codY_exp	WT_exp	0.0290868	0.108591	1.47137	none	ON	ON	hypothetical protein	DUF2294 domain-containing protein	Other	Other	Other	Other	no significant prediction
SAUSA300_RS00940	fdh	2	codY_exp	WT_exp	0.0281573	0.106796	4.69302	none	OFF	OFF	formate dehydrogenase	NAD-dependent formate dehydrogenase	Respiration	Respiration - no subcategory	Formate hydrogenase	NAD-dependent formate dehydrogenase (EC 1.2.1.2)	Cytoplasmic
SAUSA300_RS00950	ausA	12	codY_exp	WT_exp	0.00125013	0.00838113	1.7779	up	ON	ON	non-ribosomal peptide synthetase	non-ribosomal peptide synthetase	Cofactors, Vitamins, Prosthetic Groups, Pigments	Biotin	Biotin biosynthesis	Long-chain-fatty-acid--CoA ligase (EC 6.2.1.3)	Cytoplasmic
SAUSA300_RS00985	brnQ1	6	codY_exp	WT_exp	1.19582e-05	0.00013161	2.10045	up	ON	ON	branched-chain amino acid transporter II carrier protein	branched-chain amino acid transport system II carrier protein	Other	Other	Other	Other	Cytoplasmic Membrane	CodY
SAUSA300_RS00995	SAUPAN001030000	12	codY_exp	WT_exp	0.236385	0.493506	-1.20356	none	ON	ON	indolepyruvate decarboxylase	alpha-keto acid decarboxylase family protein	Carbohydrates	Central carbohydrate metabolism	Pyruvate metabolism II: acetyl-CoA, acetogenesis from pyruvate	Pyruvate decarboxylase (EC 4.1.1.1)	Cytoplasmic	CcpA
SAUSA300_RS01005	glcA	13	codY_exp	WT_exp	0.823132	1	-1.1203	none	ON	ON	PTS glucose EIICBA component	glucose-specific PTS transporter subunit IIBC	Carbohydrates; Carbohydrates; Carbohydrates	Di- and oligosaccharides; Di- and oligosaccharides; Di- and oligosaccharides	Trehalose Uptake and Utilization; Trehalose Uptake and Utilization; Trehalose Uptake and Utilization	PTS system, glucose-specific IIA component; PTS system, glucose-specific IIB component (EC 2.7.1.69); PTS system, glucose-specific IIC component	Cytoplasmic Membrane	CcpA
SAUSA300_RS01035	hsdR	21	codY_exp	WT_exp	1	1	-1.02841	none	ON	ON	type-1 restriction enzyme R protein	type I restriction endonuclease subunit R	DNA Metabolism; DNA Metabolism	DNA Metabolism - no subcategory; DNA Metabolism - no subcategory	Restriction-Modification System; Type I Restriction-Modification	Type I restriction-modification system, restriction subunit R (EC 3.1.21.3); Type I restriction-modification system, restriction subunit R (EC 3.1.21.3)	Cytoplasmic
SAUSA300_RS01045	SAUPAN001043000	7	codY_exp	WT_exp	0.000847048	0.00601783	1.59299	up	ON	ON	hypothetical protein	sce7725 family protein	Other	Other	Other	Other	no significant prediction
SAUSA300_RS01050	SAUPAN001046000	2	codY_exp	WT_exp	0.0823732	0.228961	6.38462	none	ON	OFF	RES domain-containing protein	RES domain-containing protein	Other	Other	Other	Other	Cytoplasmic
SAUSA300_RS01055	SAUPAN001056000	10	codY_exp	WT_exp	1.16649e-09	2.96133e-08	5.40229	up	ON	ON	ABC transporter ATP-binding protein	ABC transporter ATP-binding protein	Sulfur Metabolism	Organic sulfur assimilation	Utilization of glutathione as a sulphur source	Putative glutathione transporter, ATP-binding component	Cytoplasmic Membrane	CymR
SAUSA300_RS01060	SAUPAN001057000	3	codY_exp	WT_exp	6.77803e-05	0.000651786	382.44	up	ON	OFF	ABC transporter permease	ABC transporter permease	Sulfur Metabolism	Organic sulfur assimilation	Utilization of glutathione as a sulphur source	Putative glutathione transporter, permease component	Cytoplasmic Membrane
SAUSA300_RS01065	SAUPAN001058000	3	codY_exp	WT_exp	4.99508e-05	0.000495346	612.086	up	ON	OFF	ABC transporter permease	ABC transporter permease	Membrane Transport; Sulfur Metabolism	ABC transporters; Organic sulfur assimilation	ABC transporter dipeptide (TC 3.A.1.5.2); Utilization of glutathione as a sulphur source	Dipeptide transport system permease protein DppC (TC 3.A.1.5.2); Putative glutathione transporter, permease component	Cytoplasmic Membrane
SAUSA300_RS01070	SAUPAN001059000	16	codY_exp	WT_exp	1.06289e-17	9.19886e-16	142.5	up	ON	ON	peptide ABC transporter substrate-binding protein	ABC transporter substrate-binding protein	Other	Other	Other	Other	no significant prediction
SAUSA300_RS01075	ggt	7	codY_exp	WT_exp	7.19966e-09	1.57565e-07	802.359	up	ON	OFF	gamma-glutamyltransferase	gamma-glutamyltransferase	Stress Response; Sulfur Metabolism	Oxidative stress; Organic sulfur assimilation	Glutathione: Biosynthesis and gamma-glutamyl cycle; Utilization of glutathione as a sulphur source	Gamma-glutamyltranspeptidase (EC 2.3.2.2); Gamma-glutamyltranspeptidase (EC 2.3.2.2)	Extracellular
SAUSA300_RS01085	azoR	10	codY_exp	WT_exp	2.04152e-06	2.8793e-05	-1.90359	down	ON	ON	FMN-dependent NADH-azoreductase	FMN-dependent NADH-azoreductase	Other	Other	Other	Other	Cytoplasmic
SAUSA300_RS01100	malE	7	codY_exp	WT_exp	0.999658	1	-1.022	none	ON	ON	maltose ABC transporter substrate-binding protein	maltodextrin ABC transporter substrate-binding protein	Carbohydrates; Carbohydrates; Motility and Chemotaxis	Di- and oligosaccharides; Polysaccharides; Motility and Chemotaxis - no subcategory	Maltose and Maltodextrin Utilization; Alpha-Amylase locus in Streptocococcus; Bacterial Chemotaxis	Maltose/maltodextrin ABC transporter, substrate binding periplasmic protein MalE; Maltose/maltodextrin ABC transporter, substrate binding periplasmic protein MalE; Maltose/maltodextrin ABC transporter, substrate binding periplasmic protein MalE	no significant prediction	MalR; CcpA
SAUSA300_RS01115	SAUPAN001069000	5	codY_exp	WT_exp	0.999979	1	1.00418	none	ON	ON	gfo/Idh/MocA family oxidoreductase	Gfo/Idh/MocA family oxidoreductase	Carbohydrates	Sugar alcohols	Inositol catabolism	Myo-inositol 2-dehydrogenase 1 (EC 1.1.1.18)	Cytoplasmic	MalR; CcpA
SAUSA300_RS01120	SAUPAN001070000	2	codY_exp	WT_exp	0.98926	1	-1.08666	none	ON	ON	gfo/Idh/MocA family oxidoreductase	Gfo/Idh/MocA family oxidoreductase	Other	Other	Other	Other	Cytoplasmic	MalR; CcpA
SAUSA300_RS01130	SAUPAN001073000	2	codY_exp	WT_exp	0.389732	0.700047	4.45504	none	ON	ON	membrane protein	isoprenylcysteine carboxyl methyltransferase family protein	Other	Other	Other	Other	Cytoplasmic Membrane	SaeR
SAUSA300_RS01140	hptR	6	codY_exp	WT_exp	0.510138	0.845553	1.23476	none	ON	ON	DNA-binding response regulator	response regulator transcription factor	Other	Other	Other	Other	Cytoplasmic
SAUSA300_RS01150	hptA	3	codY_exp	WT_exp	0.606571	0.938189	-1.20846	none	ON	ON	lipoprotein	ABC transporter substrate-binding protein	Iron acquisition and metabolism	Iron acquisition and metabolism - no subcategory	Iron acquisition in Streptococcus	Ferric iron ABC transporter, iron-binding protein	Cytoplasmic Membrane
SAUSA300_RS01155	pflB	36	codY_exp	WT_exp	9.84691e-11	3.17772e-09	1.50783	up	ON	ON	formate acetyltransferase	formate C-acetyltransferase	Carbohydrates; Carbohydrates; Respiration	Fermentation; Fermentation; Respiration - no subcategory	Butanol Biosynthesis; Fermentations: Mixed acid; Formate hydrogenase	Pyruvate formate-lyase (EC 2.3.1.54); Pyruvate formate-lyase (EC 2.3.1.54); Pyruvate formate-lyase (EC 2.3.1.54)	Cytoplasmic	CcpA; Rex
SAUSA300_RS01170	SAUPAN001086000	5	codY_exp	WT_exp	0.0450305	0.152288	-1.36333	none	ON	ON	glycerophosphoryl diester phosphodiesterase	glycerophosphoryl diester phosphodiesterase membrane domain-containing protein	Carbohydrates	Sugar alcohols	Glycerol and Glycerol-3-phosphate Uptake and Utilization	Glycerophosphoryl diester phosphodiesterase, periplasmic (EC 3.1.4.46)	Cytoplasmic Membrane
SAUSA300_RS01175	SAUPAN001087000	2	codY_exp	WT_exp	0.496747	0.829654	-1.18008	none	ON	ON	hypothetical protein	complement inhibitor SCIN family protein	Other	Other	Other	Other	no significant prediction
SAUSA300_RS01180	coa	5	codY_exp	WT_exp	3.57892e-05	0.000364399	-2.25744	down	ON	ON	coagulase	staphylocoagulase	Virulence, Disease and Defense	Adhesion	Adhesins in Staphylococcus	Staphylocoagulase	Extracellular	S871; SaeR	secreted adhesins/ clotting factors			x	x
SAUSA300_RS01220	prsS	6	codY_exp	WT_exp	0.0624288	0.189879	-1.31055	none	ON	ON	PrsW family intramembrane metalloprotease	PrsW family intramembrane metalloprotease	Other	Other	Other	Other	Cytoplasmic Membrane
SAUSA300_RS01240	hmp	11	codY_exp	WT_exp	0.725429	1	-1.10365	none	ON	ON	nitric oxide dioxygenase	FAD-binding oxidoreductase	Stress Response; Stress Response; Stress Response	Oxidative stress; Stress Response - no subcategory; Stress Response - no subcategory	Glutaredoxins; Bacterial hemoglobins; Flavohaemoglobin	Flavohemoprotein (Hemoglobin-like protein) (Flavohemoglobin) (Nitric oxide dioxygenase) (EC 1.14.12.17); Flavohemoprotein (Hemoglobin-like protein) (Flavohemoglobin) (Nitric oxide dioxygenase) (EC 1.14.12.17); Flavohemoprotein (Hemoglobin-like protein) (Flavohemoglobin) (Nitric oxide dioxygenase) (EC 1.14.12.17)	Cytoplasmic
SAUSA300_RS01250	ldh1	11	codY_exp	WT_exp	0.999997	1	1.01064	none	ON	ON	L-lactate dehydrogenase	L-lactate dehydrogenase	Carbohydrates; Carbohydrates	Fermentation; Fermentation	Fermentations: Lactate; Fermentations: Mixed acid	L-lactate dehydrogenase (EC 1.1.1.27); L-lactate dehydrogenase (EC 1.1.1.27)	Cytoplasmic	Rex
SAUSA300_RS01260	glcC	2	codY_exp	WT_exp	0.197484	0.43369	2.59092	none	OFF	OFF	PTS glucose transporter subunit IIB	PTS transporter subunit EIIC	Carbohydrates; Carbohydrates	Di- and oligosaccharides; Di- and oligosaccharides	Maltose and Maltodextrin Utilization; Maltose and Maltodextrin Utilization	PTS system, maltose and glucose-specific IIB component (EC 2.7.1.69); PTS system, maltose and glucose-specific IIC component (EC 2.7.1.69)	Cytoplasmic Membrane	NanR
SAUSA300_RS01265	SAUPAN001111000	4	codY_exp	WT_exp	0.999024	1	1.0024	none	ON	ON	nucleoside hydrolase	nucleoside hydrolase	Nucleosides and Nucleotides; RNA Metabolism	Purines; RNA processing and modification	Purine conversions; Queuosine-Archaeosine Biosynthesis	Inosine-uridine preferring nucleoside hydrolase (EC 3.2.2.1); Inosine-uridine preferring nucleoside hydrolase (EC 3.2.2.1)	Cytoplasmic
SAUSA300_RS01285	SAUPAN001117000	2	codY_exp	WT_exp	0.705248	1	1.19553	none	ON	ON	PTS galactitol transporter subunit IIB	PTS sugar transporter subunit IIB	Carbohydrates	Monosaccharides	D-Tagatose and Galactitol Utilization	PTS system, galactitol-specific IIB component (EC 2.7.1.69)	Cytoplasmic
SAUSA300_RS01310	tarI'	13	codY_exp	WT_exp	0.942806	1	1.08374	none	ON	ON	2-C-methyl-D-erythritol 4-phosphate cytidylyltransferase	2-C-methyl-D-erythritol 4-phosphate cytidylyltransferase	Cell Wall and Capsule; Cell Wall and Capsule; Fatty Acids, Lipids, and Isoprenoids	Gram-Positive cell wall components; Gram-Positive cell wall components; Isoprenoids	Teichoic and lipoteichoic acids biosynthesis; Teichoic and lipoteichoic acids biosynthesis; Isoprenoid Biosynthesis	2-C-methyl-D-erythritol 4-phosphate cytidylyltransferase (EC 2.7.7.60); ribitol-5-phosphate cytidylyltransferase (EC 2.7.7.40); 2-C-methyl-D-erythritol 4-phosphate cytidylyltransferase (EC 2.7.7.60)	Cytoplasmic
SAUSA300_RS01315	tarJ'	5	codY_exp	WT_exp	0.0637311	0.19178	1.36773	none	ON	ON	alcohol dehydrogenase	alcohol dehydrogenase catalytic domain-containing protein	Other	Other	Other	Other	Cytoplasmic
SAUSA300_RS01320	tarL'	17	codY_exp	WT_exp	0.909253	1	1.11747	none	ON	ON	tagB protein	CDP-glycerol glycerophosphotransferase family protein	Cell Wall and Capsule	Gram-Positive cell wall components	Teichoic and lipoteichoic acids biosynthesis	Putative polyribitolphosphotransferase	Cytoplasmic Membrane
SAUSA300_RS01325	tarF	17	codY_exp	WT_exp	0.136369	0.333309	-1.25427	none	ON	ON	CDP-glycerol--glycerophosphate glycerophosphotransferase	CDP-glycerol--glycerophosphate glycerophosphotransferase	Cell Wall and Capsule	Gram-Positive cell wall components	Teichoic and lipoteichoic acids biosynthesis	CDP-ribitol:poly(ribitol phosphate) ribitol phosphotransferase	Cytoplasmic Membrane
SAUSA300_RS01330	tarI	14	codY_exp	WT_exp	0.999985	1	1.0232	none	ON	ON	2-C-methyl-D-erythritol 4-phosphate cytidylyltransferase	D-ribitol-5-phosphate cytidylyltransferase	Cell Wall and Capsule; Cell Wall and Capsule; Fatty Acids, Lipids, and Isoprenoids	Gram-Positive cell wall components; Gram-Positive cell wall components; Isoprenoids	Teichoic and lipoteichoic acids biosynthesis; Teichoic and lipoteichoic acids biosynthesis; Isoprenoid Biosynthesis	2-C-methyl-D-erythritol 4-phosphate cytidylyltransferase (EC 2.7.7.60); ribitol-5-phosphate cytidylyltransferase (EC 2.7.7.40); 2-C-methyl-D-erythritol 4-phosphate cytidylyltransferase (EC 2.7.7.60)	no significant prediction
SAUSA300_RS01335	tarJ	9	codY_exp	WT_exp	0.00138605	0.00912776	1.55684	up	ON	ON	ribitol-5-phosphate dehydrogenase	ribitol-5-phosphate dehydrogenase	Other	Other	Other	Other	Cytoplasmic
SAUSA300_RS01340	tarL	9	codY_exp	WT_exp	0.39633	0.709688	-1.15565	none	ON	ON	hypothetical protein	CDP-glycerol glycerophosphotransferase family protein	Cell Wall and Capsule	Gram-Positive cell wall components	Teichoic and lipoteichoic acids biosynthesis	Putative polyribitolphosphotransferase	Cytoplasmic Membrane
SAUSA300_RS01345	tarS	21	codY_exp	WT_exp	0.912875	1	-1.11888	none	ON	ON	glycosyl transferase family 2	poly(ribitol-phosphate) beta-N-acetylglucosaminyltransferase	Other	Other	Other	Other	Cytoplasmic
SAUSA300_RS01350	scdA	5	codY_exp	WT_exp	0.00532353	0.0287139	-1.50303	down	ON	ON	iron-sulfur cluster repair protein ScdA	iron-sulfur cluster repair di-iron protein ScdA	Nitrogen Metabolism; Stress Response	Nitrogen Metabolism - no subcategory; Stress Response - no subcategory	Nitrosative stress; Flavohaemoglobin	Nitric oxide-dependent regulator DnrN or NorA; Nitric oxide-dependent regulator DnrN or NorA	Cytoplasmic
SAUSA300_RS01355	lytS	4	codY_exp	WT_exp	0.855851	1	1.14651	none	ON	ON	sensor histidine kinase	sensor histidine kinase	Regulation and Cell signaling	Programmed Cell Death and Toxin-antitoxin Systems	Murein hydrolase regulation and cell death	Autolysis histidine kinase LytS	Cytoplasmic Membrane
SAUSA300_RS01360	lytR	4	codY_exp	WT_exp	0.345133	0.637994	-1.23958	none	ON	ON	DNA-binding response regulator	response regulator transcription factor LytR	Regulation and Cell signaling	Programmed Cell Death and Toxin-antitoxin Systems	Murein hydrolase regulation and cell death	Autolysis response regulater LytR	Cytoplasmic
SAUSA300_RS01385	bglA	5	codY_exp	WT_exp	0.262602	0.528534	-1.55416	none	ON	ON	6-phospho-beta-glucosidase	6-phospho-beta-glucosidase	Other	Other	Other	Other	Cytoplasmic	BglR
SAUSA300_RS01395	SAUPAN001152000	5	codY_exp	WT_exp	0.0414581	0.144307	-1.33354	none	ON	ON	SAM-dependent methyltransferase	class I SAM-dependent methyltransferase	Other	Other	Other	Other	Cytoplasmic
SAUSA300_RS01405	rbsK	10	codY_exp	WT_exp	0.735545	1	-1.19342	none	ON	ON	ribokinase	ribokinase	Carbohydrates; Carbohydrates	Monosaccharides; Monosaccharides	D-ribose utilization; Deoxyribose and Deoxynucleoside Catabolism	Ribokinase (EC 2.7.1.15); Ribokinase (EC 2.7.1.15)	Cytoplasmic	RbsR; CcpA
SAUSA300_RS01420	rbsR	2	codY_exp	WT_exp	0.00954344	0.045655	-1.82572	down	OFF	ON	LacI family transcriptional regulator	LacI family transcriptional regulator	Carbohydrates	Monosaccharides	D-ribose utilization	Ribose operon repressor	Cytoplasmic	SigB
SAUSA300_RS01430	SAUPAN001159000	4	codY_exp	WT_exp	0.341976	0.635056	1.28206	none	ON	ON	hypothetical protein	hypothetical protein	Other	Other	Other	Other	Cytoplasmic
SAUSA300_RS01440	SAUPAN001161000	2	codY_exp	WT_exp	0.125358	0.314055	-1.54948	none	ON	ON	MFS transporter	MFS transporter	Other	Other	Other	Other	Cytoplasmic Membrane
SAUSA300_RS01445	SAUPAN001162000	5	codY_exp	WT_exp	0.999933	1	-1.00769	none	ON	ON	choloylglycine hydrolase	linear amide C-N hydrolase	Other	Other	Other	Other	no significant prediction
SAUSA300_RS01455	SAUPAN001164000	6	codY_exp	WT_exp	4.13742e-05	0.000414613	4.1784	up	ON	ON	ABC transporter ATP-binding protein	ABC transporter ATP-binding protein	Other	Other	Other	Other	Cytoplasmic Membrane
SAUSA300_RS01465	SAUPAN001166000	2	codY_exp	WT_exp	0.000816169	0.00582017	2.85435	up	ON	ON	ABC transporter permease	ABC transporter permease	Other	Other	Other	Other	Cytoplasmic Membrane
SAUSA300_RS01470	SAUPAN001168000	33	codY_exp	WT_exp	1.07941e-24	3.24629e-22	3.12203	up	ON	ON	hypothetical protein	hypothetical protein	Other	Other	Other	Other	no significant prediction
SAUSA300_RS01485	SAUPAN001174000	3	codY_exp	WT_exp	0.000361843	0.00291928	3.07447	up	ON	OFF	CHAP domain-containing protein	CHAP domain-containing protein	Other	Other	Other	Other	Extracellular
SAUSA300_RS01490	esxA	6	codY_exp	WT_exp	3.4041e-06	4.50098e-05	3.03192	up	ON	ON	virulence factor EsxA	WXG100 family type VII secretion effector EsxA	Membrane Transport	Protein secretion system, Type VII	ESAT-6 proteins secretion system in Firmicutes	6 kDa early secretory antigenic target ESAT-6 (EsxA)	Extracellular
SAUSA300_RS01495	esaA	32	codY_exp	WT_exp	5.08e-28	3.22411e-25	3.70792	up	ON	ON	type VII secretion protein EsaA	type VII secretion protein EsaA	Membrane Transport	Protein secretion system, Type VII	ESAT-6 proteins secretion system in Firmicutes	Putative secretion accessory protein EsaA/YueB	Cytoplasmic Membrane
SAUSA300_RS01500	essA	2	codY_exp	WT_exp	0.00239412	0.0146103	6.07943	up	ON	OFF	protein EssA	type VII secretion protein EssA	Membrane Transport	Protein secretion system, Type VII	ESAT-6 proteins secretion system in Firmicutes	Putative secretion system component EssA	Cytoplasmic Membrane
SAUSA300_RS01505	esaB	2	codY_exp	WT_exp	0.00221663	0.0137474	3.01197	up	ON	ON	type VII secretion protein EsaB	type VII secretion protein EsaB	Membrane Transport	Protein secretion system, Type VII	ESAT-6 proteins secretion system in Firmicutes	Putative secretion accessory protein EsaB/YukD	no significant prediction
SAUSA300_RS01510	essB	6	codY_exp	WT_exp	6.6743e-07	1.03316e-05	3.08129	up	ON	ON	protein EssB	type VII secretion protein EssB	Membrane Transport	Protein secretion system, Type VII	ESAT-6 proteins secretion system in Firmicutes	Putative secretion system component EssB/YukC	no significant prediction
SAUSA300_RS01515	essC	24	codY_exp	WT_exp	2.00132e-20	2.38157e-18	4.52601	up	ON	ON	protein EssC	type VII secretion protein EssC	Membrane Transport	Protein secretion system, Type VII	ESAT-6 proteins secretion system in Firmicutes	FtsK/SpoIIIE family protein, putative EssC component of Type VII secretion system	Cytoplasmic Membrane
SAUSA300_RS01520	esxC	3	codY_exp	WT_exp	0.000468335	0.00365455	4.16505	up	ON	ON	protein EsaC	type VII secretion substrate EsaC	Membrane Transport	Protein secretion system, Type VII	ESAT-6 proteins secretion system in Firmicutes	EsaC protein within ESAT-6 gene cluster (S.aureus type)	Cytoplasmic
SAUSA300_RS01530	esaE	2	codY_exp	WT_exp	0.0177509	0.0744443	2.59978	none	ON	OFF	DUF5081 domain-containing protein	DUF5081 family protein	Membrane Transport	Protein secretion system, Type VII	ESAT-6 proteins secretion system in Firmicutes	SAV0291 homolog within ESAT-6 gene cluster	Cytoplasmic
SAUSA300_RS01535	esxD	4	codY_exp	WT_exp	3.98005e-05	0.000400953	2.88844	up	ON	ON	hypothetical protein	type VII secretion system extracellular protein EsxD	Other	Other	Other	Other	no significant prediction
SAUSA300_RS01540	esaD	11	codY_exp	WT_exp	2.03733e-08	3.95825e-07	3.0872	up	ON	ON	hypothetical protein	DNA/RNA non-specific endonuclease	Membrane Transport	Protein secretion system, Type VII	ESAT-6 proteins secretion system in Firmicutes	Lmo0066 homolog within ESAT-6 gene cluster, similarity to ADP-ribosylating toxins	Cytoplasmic
SAUSA300_RS01545	esaG	5	codY_exp	WT_exp	0.985789	1	-1.0404	none	ON	ON	TIGR01741 family protein	TIGR01741 family protein	Membrane Transport	Protein secretion system, Type VII	ESAT-6 proteins secretion system in Firmicutes	Repetitive hypothetical protein near ESAT cluster, SA0282 homolog	no significant prediction
SAUSA300_RS01580	SAUSA300_RS01580	4	codY_exp	WT_exp	0.657733	0.978378	-1.15969	none	ON	ON	TIGR01741 family protein	TIGR01741 family protein	Membrane Transport	Protein secretion system, Type VII	ESAT-6 proteins secretion system in Firmicutes	Repetitive hypothetical protein near ESAT cluster, SA0282 homolog	Cytoplasmic
SAUSA300_RS01585	SAUPAN001206000	2	codY_exp	WT_exp	0.999726	1	2.05416	none			DUF5079 domain-containing protein	DUF5079 family protein	Other	Other	Other	Other	Cytoplasmic Membrane
SAUSA300_RS01590	SAUPAN001215000	2	codY_exp	WT_exp	0.103526	0.270388	32.5668	none	ON	OFF	TIGR01741 family protein	TIGR01741 family protein	Membrane Transport	Protein secretion system, Type VII	ESAT-6 proteins secretion system in Firmicutes	Repetitive hypothetical protein near ESAT cluster, SA0282 homolog	no significant prediction
SAUSA300_RS01610	SAUPAN001201000	2	codY_exp	WT_exp	0.40495	0.7159	-1.66316	none	ON	OFF	TIGR01741 family protein	antitoxin YezG family protein	Membrane Transport	Protein secretion system, Type VII	ESAT-6 proteins secretion system in Firmicutes	Repetitive hypothetical protein near ESAT cluster, SA0282 homolog	Cytoplasmic
SAUSA300_RS01615	SAUPAN001221000	2	codY_exp	WT_exp	0.642154	0.964246	-1.6072	none	OFF	OFF	cystatin-like fold lipoprotein	DUF4467 domain-containing protein	Other	Other	Other	Other	Cytoplasmic
SAUSA300_RS01620	SAUPAN001222000	2	codY_exp	WT_exp	0.242698	0.501656	3.16746	none	ON	OFF	membrane protein	DUF4064 domain-containing protein	Other	Other	Other	Other	Cytoplasmic Membrane
SAUSA300_RS01630	brnQ2	2	codY_exp	WT_exp	0.00311746	0.0182547	2.20575	up	ON	ON	branched-chain amino acid transporter II carrier protein	branched-chain amino acid transport system II carrier protein	Other	Other	Other	Other	Cytoplasmic Membrane	CodY
SAUSA300_RS01635	SAUPAN001228000	4	codY_exp	WT_exp	0.683404	1	1.12777	none	ON	ON	5'-nucleotidase, lipoprotein e(P4) family	5'-nucleotidase, lipoprotein e(P4) family	Other	Other	Other	Other	no significant prediction
SAUSA300_RS01645	SAUPAN001230000	7	codY_exp	WT_exp	0.853934	1	-1.10245	none	ON	ON	peptide ABC transporter permease	FtsX-like permease family protein	Other	Other	Other	Other	Cytoplasmic Membrane	SigB
SAUSA300_RS01650	SAUPAN001231000	4	codY_exp	WT_exp	0.377907	0.68465	-1.27229	none	ON	ON	ABC transporter ATP-binding protein	ABC transporter ATP-binding protein	Other	Other	Other	Other	Cytoplasmic Membrane	SigB
SAUSA300_RS01655	SAUPAN001233000	2	codY_exp	WT_exp	0.99991	1	2.1483	none	ON	ON	PTS sugar transporter subunit IIC	PTS sugar transporter subunit IIC	Other	Other	Other	Other	Cytoplasmic Membrane
SAUSA300_RS01685	nanK	2	codY_exp	WT_exp	0.995561	1	2.07633	none	ON	OFF	ROK family protein	ROK family protein	Cell Wall and Capsule	Capsular and extracellular polysacchrides	Sialic Acid Metabolism	N-acetylmannosamine kinase (EC 2.7.1.60)	Cytoplasmic	NanR; CcpA
SAUSA300_RS01695	nanE	6	codY_exp	WT_exp	0.0296569	0.110287	-1.42547	none	ON	ON	N-acetylmannosamine-6-phosphate 2-epimerase	N-acetylmannosamine-6-phosphate 2-epimerase	Cell Wall and Capsule	Capsular and extracellular polysacchrides	Sialic Acid Metabolism	N-acetylmannosamine-6-phosphate 2-epimerase (EC 5.1.3.9)	Cytoplasmic	NanR
SAUSA300_RS01705	gehB	16	codY_exp	WT_exp	2.26372e-11	8.13231e-10	3.17365	up	ON	ON	lipase	YSIRK domain-containing triacylglycerol lipase Lip2/Geh	Fatty Acids, Lipids, and Isoprenoids	Triacylglycerols	Triacylglycerol metabolism	Triacylglycerol lipase (EC 3.1.1.3)	Extracellular		secreted enzymes				x
SAUSA300_RS01710	SAUPAN001851000	7	codY_exp	WT_exp	0.00890813	0.0429394	-1.41337	none	ON	ON	alpha/beta hydrolase	alpha/beta hydrolase	Other	Other	Other	Other	Cytoplasmic
SAUSA300_RS01715	SAUPAN001852000	4	codY_exp	WT_exp	0.855746	1	1.13138	none	ON	ON	NADH-dependent flavin oxidoreductase	NADH-dependent flavin oxidoreductase	Other	Other	Other	Other	Cytoplasmic
SAUSA300_RS01725	SAUPAN001855000	6	codY_exp	WT_exp	0.631805	0.957768	-1.16886	none	ON	ON	LLM class flavin-dependent oxidoreductase	LLM class flavin-dependent oxidoreductase	Other	Other	Other	Other	Cytoplasmic
SAUSA300_RS01730	gcvH-L	6	codY_exp	WT_exp	0.999772	1	-1.01489	none	ON	ON	glycine cleavage system protein H	glycine cleavage system protein H	Other	Other	Other	Other	no significant prediction
SAUSA300_RS01735	SAUPAN001857000	2	codY_exp	WT_exp	0.713818	1	2.9172	none	ON	OFF	hypothetical protein	protein-ADP-ribose hydrolase	Other	Other	Other	Other	Cytoplasmic
SAUSA300_RS01740	sirTM	5	codY_exp	WT_exp	0.406016	0.717119	-1.21257	none	ON	ON	deacetylase SIR2	NAD-dependent deacetylase	Carbohydrates; Stress Response	Central carbohydrate metabolism; Oxidative stress	Pyruvate metabolism II: acetyl-CoA, acetogenesis from pyruvate; Redox-dependent regulation of nucleus processes	NAD-dependent protein deacetylase of SIR2 family; NAD-dependent protein deacetylase of SIR2 family	Cytoplasmic
SAUSA300_RS01745	lplA2	12	codY_exp	WT_exp	0.996126	1	-1.04605	none	ON	ON	lipoate--protein ligase A	lipoate--protein ligase	Amino Acids and Derivatives; Carbohydrates; Cofactors, Vitamins, Prosthetic Groups, Pigments	Alanine, serine, and glycine; Central carbohydrate metabolism; Lipoic acid	Glycine cleavage system; Dehydrogenase complexes; Lipoic acid metabolism	Lipoate-protein ligase A; Lipoate-protein ligase A; Lipoate-protein ligase A	Cytoplasmic
SAUSA300_RS01750	SAUPAN001862000	9	codY_exp	WT_exp	0.0583778	0.182876	-1.46376	none	ON	ON	aldehyde reductase	aldehyde reductase	Other	Other	Other	Other	Cytoplasmic	SigB
SAUSA300_RS01780	mepA	2	codY_exp	WT_exp	0.07272	0.210424	-1.55515	none	OFF	ON	multidrug efflux MATE transporter MepA	multidrug efflux MATE transporter MepA	Virulence, Disease and Defense	Resistance to antibiotics and toxic compounds	Multidrug Resistance Efflux Pumps	Multi antimicrobial extrusion protein (Na(+)/drug antiporter), MATE family of MDR efflux pumps	Cytoplasmic Membrane	MepR		x			x
SAUSA300_RS01790	glpT	2	codY_exp	WT_exp	0.384439	0.693155	-1.30045	none	OFF	ON	glycerol-3-phosphate transporter	glycerol-3-phosphate transporter	Carbohydrates	Sugar alcohols	Glycerol and Glycerol-3-phosphate Uptake and Utilization	Glycerol-3-phosphate transporter	Cytoplasmic Membrane	CcpA
SAUSA300_RS01800	SAUPAN001875000	12	codY_exp	WT_exp	0.00222838	0.0137754	-1.64528	down	ON	ON	LLM class flavin-dependent oxidoreductase	LLM class flavin-dependent oxidoreductase	Other	Other	Other	Other	Cytoplasmic	SigB
SAUSA300_RS01805	SAUPAN001876000	6	codY_exp	WT_exp	0.139217	0.337669	-1.39494	none	ON	ON	NAD(P)H-dependent oxidoreductase	NAD(P)H-dependent oxidoreductase	Sulfur Metabolism	Organic sulfur assimilation	Alkanesulfonates Utilization	FMN reductase (EC 1.5.1.29)	Cytoplasmic
SAUSA300_RS01820	SAUPAN001881000	4	codY_exp	WT_exp	0.000333552	0.00270248	8.11941	up	ON	ON	RimJ/RimL family protein N-acetyltransferase	GNAT family N-acetyltransferase	Protein Metabolism; Protein Metabolism	Protein biosynthesis; Protein processing and modification	Ribosome biogenesis bacterial; Ribosomal protein S5p acylation	Ribosomal-protein-L7p-serine acetyltransferase; Ribosomal-protein-L7p-serine acetyltransferase	Cytoplasmic
SAUSA300_RS01855	SAUPAN001892000	3	codY_exp	WT_exp	0.0133665	0.0593237	-1.57812	none	ON	ON	transcriptional regulator	helix-turn-helix transcriptional regulator	Other	Other	Other	Other	Cytoplasmic
SAUSA300_RS01865	SAUPAN001894000	7	codY_exp	WT_exp	0.242393	0.501656	-1.24017	none	ON	ON	ABC transporter ATP-binding protein	ABC transporter ATP-binding protein	Other	Other	Other	Other	Cytoplasmic Membrane
SAUSA300_RS01885	SAUPAN001898000	12	codY_exp	WT_exp	5.95673e-06	7.22396e-05	-1.75156	down	ON	ON	acetyl-CoA acyltransferase	acetyl-CoA C-acetyltransferase	Amino Acids and Derivatives; Carbohydrates; Carbohydrates; Carbohydrates; Carbohydrates; Cofactors, Vitamins, Prosthetic Groups, Pigments; Fatty Acids, Lipids, and Isoprenoids; Fatty Acids, Lipids, and Isoprenoids; Fatty Acids, Lipids, and Isoprenoids; Fatty Acids, Lipids, and Isoprenoids	Branched-chain amino acids; One-carbon Metabolism; Fermentation; Fermentation; One-carbon Metabolism; Biotin; Fatty Acids, Lipids, and Isoprenoids - no subcategory; Fatty Acids, Lipids, and Isoprenoids - no subcategory; Isoprenoids; Isoprenoids	Isoleucine degradation; Serine-glyoxylate cycle; Acetyl-CoA fermentation to Butyrate; Butanol Biosynthesis; Serine-glyoxylate cycle; Biotin biosynthesis; Polyhydroxybutyrate metabolism; Polyhydroxybutyrate metabolism; Archaeal lipids; Isoprenoid Biosynthesis	3-ketoacyl-CoA thiolase (EC 2.3.1.16); 3-ketoacyl-CoA thiolase (EC 2.3.1.16); Acetyl-CoA acetyltransferase (EC 2.3.1.9); Acetyl-CoA acetyltransferase (EC 2.3.1.9); Acetyl-CoA acetyltransferase (EC 2.3.1.9); 3-ketoacyl-CoA thiolase (EC 2.3.1.16); 3-ketoacyl-CoA thiolase (EC 2.3.1.16); Acetyl-CoA acetyltransferase (EC 2.3.1.9); Acetyl-CoA acetyltransferase (EC 2.3.1.9); Acetyl-CoA acetyltransferase…	Cytoplasmic
SAUSA300_RS01890	mdh	9	codY_exp	WT_exp	8.83403e-11	2.95088e-09	6.023	up	ON	ON	metal-dependent hydrolase	cyclase family protein	Other	Other	Other	Other	Cytoplasmic	S106
SAUSA300_RS01895	metE	42	codY_exp	WT_exp	2.60032e-46	4.95101e-43	22.328	up	ON	ON	5-methyltetrahydropteroyltriglutamate-- homocysteine methyltransferase	5-methyltetrahydropteroyltriglutamate--homocysteine S-methyltransferase	Amino Acids and Derivatives	Lysine, threonine, methionine, and cysteine	Methionine Biosynthesis	5-methyltetrahydropteroyltriglutamate--homocysteine methyltransferase (EC 2.1.1.14)	Cytoplasmic	S106
SAUSA300_RS01900	metF	14	codY_exp	WT_exp	4.32414e-15	2.83902e-13	35.5608	up	ON	OFF	bifunctional homocysteine S-methyltransferase/methylenetetrahydrofolate reductase	bifunctional homocysteine S-methyltransferase/methylenetetrahydrofolate reductase	Amino Acids and Derivatives; Carbohydrates; Carbohydrates	Lysine, threonine, methionine, and cysteine; One-carbon Metabolism; One-carbon Metabolism	Methionine Biosynthesis; One-carbon metabolism by tetrahydropterines; Serine-glyoxylate cycle	5,10-methylenetetrahydrofolate reductase (EC 1.5.1.20); 5,10-methylenetetrahydrofolate reductase (EC 1.5.1.20); 5,10-methylenetetrahydrofolate reductase (EC 1.5.1.20)	Cytoplasmic	S106
SAUSA300_RS01905	metC	9	codY_exp	WT_exp	6.37869e-11	2.24908e-09	119.405	up	ON	ON	cystathionine beta-lyase	PLP-dependent aspartate aminotransferase family protein	Amino Acids and Derivatives; Sulfur Metabolism	Lysine, threonine, methionine, and cysteine; Organic sulfur assimilation	Methionine Biosynthesis; L-Cystine Uptake and Metabolism	Cystathionine beta-lyase (EC 4.4.1.8); Cystathionine beta-lyase (EC 4.4.1.8)	Cytoplasmic	S106
SAUSA300_RS01910	metI	10	codY_exp	WT_exp	1.15592e-12	5.79177e-11	30.5976	up	ON	ON	cystathionine gamma-synthase	aminotransferase class I/II-fold pyridoxal phosphate-dependent enzyme	Amino Acids and Derivatives; Sulfur Metabolism	Lysine, threonine, methionine, and cysteine; Organic sulfur assimilation	Methionine Biosynthesis; L-Cystine Uptake and Metabolism	Cystathionine gamma-synthase (EC 2.5.1.48); Cystathionine gamma-synthase (EC 2.5.1.48)	Cytoplasmic	S106
SAUSA300_RS01915	parB	9	codY_exp	WT_exp	0.128213	0.319525	-1.39014	none	ON	ON	chromosome partitioning protein ParB	ParB/RepB/Spo0J family partition protein	Cell Division and Cell Cycle; Cell Division and Cell Cycle	Cell Division and Cell Cycle - no subcategory; Cell Division and Cell Cycle - no subcategory	Bacterial Cytoskeleton; Two cell division clusters relating to chromosome partitioning	Chromosome (plasmid) partitioning protein ParB; Chromosome (plasmid) partitioning protein ParB	Cytoplasmic	CodY
SAUSA300_RS01920	SAUPAN001907000	7	codY_exp	WT_exp	0.356884	0.654218	-1.22787	none	ON	ON	mechanosensitive ion channel protein MscS	mechanosensitive ion channel family protein	Potassium metabolism	Potassium metabolism - no subcategory	Potassium homeostasis	Potassium efflux system KefA protein	Cytoplasmic Membrane
SAUSA300_RS01930	ychF	17	codY_exp	WT_exp	0.97994	1	-1.07174	none	ON	ON	GTP-binding protein YchF	redox-regulated ATPase YchF	Protein Metabolism	Protein biosynthesis	Universal GTPases	GTP-binding and nucleic acid-binding protein YchF	Cytoplasmic
SAUSA300_RS01940	rpsF	10	codY_exp	WT_exp	0.997949	1	-1.04048	none	ON	ON	30S ribosomal protein S6	30S ribosomal protein S6	Protein Metabolism	Protein biosynthesis	Ribosome SSU bacterial	SSU ribosomal protein S6p	Cytoplasmic
SAUSA300_RS01945	ssb	6	codY_exp	WT_exp	0.327825	0.61556	-1.27924	none	ON	ON	single-stranded DNA-binding protein	single-stranded DNA-binding protein	DNA Metabolism; DNA Metabolism; DNA Metabolism	DNA repair; DNA repair; DNA repair	DNA repair, bacterial; DNA repair, bacterial RecFOR pathway; DNA repair, bacterial UmuCD system	Single-stranded DNA-binding protein; Single-stranded DNA-binding protein; Single-stranded DNA-binding protein	Cytoplasmic
SAUSA300_RS01950	rpsR	4	codY_exp	WT_exp	0.167044	0.383657	-1.44106	none	ON	ON	30S ribosomal protein S18	30S ribosomal protein S18	Phages, Prophages, Transposable elements, Plasmids; Protein Metabolism	Pathogenicity islands; Protein biosynthesis	Staphylococcal pathogenicity islands SaPI; Ribosome SSU bacterial	SSU ribosomal protein S18p; SSU ribosomal protein S18p	Cytoplasmic
SAUSA300_RS01980	SAUPAN001971000	17	codY_exp	WT_exp	1	1	-1.01278	none	ON	ON	peptidase	PepSY domain-containing protein	Other	Other	Other	Other	no significant prediction	SigB
SAUSA300_RS01985	SAUPAN001972000	6	codY_exp	WT_exp	0.93224	1	-1.09152	none	ON	ON	transcriptional regulator	helix-turn-helix domain-containing protein	Other	Other	Other	Other	Cytoplasmic
SAUSA300_RS02000	SAUPAN001975000	4	codY_exp	WT_exp	0.276413	0.551089	1.30638	none	ON	ON	histidine phosphatase family protein	phosphoglycerate mutase family protein	Other	Other	Other	Other	Cytoplasmic
SAUSA300_RS02010	SAUPAN001978000	8	codY_exp	WT_exp	0.999362	1	-1.01387	none	ON	ON	hypothetical protein	NDxxF motif lipoprotein	Other	Other	Other	Other	no significant prediction
SAUSA300_RS02020	ahpF	24	codY_exp	WT_exp	0.000749553	0.00540586	-1.32399	none	ON	ON	alkyl hydroperoxide reductase subunit F	alkyl hydroperoxide reductase subunit F	Sulfur Metabolism	Sulfur Metabolism - no subcategory	Thioredoxin-disulfide reductase	Alkyl hydroperoxide reductase protein F (EC 1.6.4.-)	Cytoplasmic Membrane	PerR
SAUSA300_RS02025	ahpC	18	codY_exp	WT_exp	0.998204	1	-1.09951	none	ON	ON	alkyl hydroperoxide reductase subunit C	alkyl hydroperoxide reductase subunit C	Sulfur Metabolism	Sulfur Metabolism - no subcategory	Thioredoxin-disulfide reductase	Alkyl hydroperoxide reductase protein C (EC 1.6.4.-)	Cytoplasmic	PerR
SAUSA300_RS02030	nfrA	5	codY_exp	WT_exp	0.0447751	0.151967	-1.40229	none	ON	ON	NADPH-dependent oxidoreductase	NADPH-dependent oxidoreductase	Other	Other	Other	Other	Cytoplasmic	CodY
SAUSA300_RS02035	tcyP	4	codY_exp	WT_exp	0.130817	0.323712	1.36627	none	ON	ON	L-cystine transporter	L-cystine transporter	Sulfur Metabolism	Organic sulfur assimilation	L-Cystine Uptake and Metabolism	L-cystine uptake protein TcyP	Cytoplasmic Membrane	CodY; CymR
SAUSA300_RS02045	SAUPAN001990000	15	codY_exp	WT_exp	0.946155	1	1.09876	none	ON	ON	hypothetical protein	hypothetical protein	Other	Other	Other	Other	Cytoplasmic
SAUSA300_RS02050	SAUPAN001991000	3	codY_exp	WT_exp	0.985507	1	-1.02404	none	ON	ON	hypothetical protein	hypothetical protein	Other	Other	Other	Other	Cytoplasmic
SAUSA300_RS02055	SAUPAN001992000	7	codY_exp	WT_exp	0.260281	0.525531	1.2966	none	ON	ON	hypothetical protein	general stress protein	Other	Other	Other	Other	Cytoplasmic	SigB
SAUSA300_RS02060	xpt	11	codY_exp	WT_exp	8.09886e-12	3.2809e-10	-3.30155	down	ON	ON	xanthine phosphoribosyltransferase	xanthine phosphoribosyltransferase	Nucleosides and Nucleotides; Nucleosides and Nucleotides	Purines; Purines	Purine conversions; Xanthine Metabolism in Bacteria	Xanthine phosphoribosyltransferase (EC 2.4.2.22); Xanthine phosphoribosyltransferase (EC 2.4.2.22)	Cytoplasmic	S120
SAUSA300_RS02070	guaB	36	codY_exp	WT_exp	4.50084e-26	2.1424e-23	-2.44647	down	ON	ON	IMP dehydrogenase	IMP dehydrogenase	Nucleosides and Nucleotides	Purines	Purine conversions	Inosine-5'-monophosphate dehydrogenase (EC 1.1.1.205)	Cytoplasmic	S120
SAUSA300_RS02075	guaA	25	codY_exp	WT_exp	1.34424e-11	5.11888e-10	-1.72604	down	ON	ON	GMP synthase (glutamine-hydrolyzing)	glutamine-hydrolyzing GMP synthase	Nucleosides and Nucleotides; Phages, Prophages, Transposable elements, Plasmids	Purines; Pathogenicity islands	Purine conversions; Staphylococcal pathogenicity islands SaPI	GMP synthase [glutamine-hydrolyzing] (EC 6.3.5.2); GMP synthase [glutamine-hydrolyzing] (EC 6.3.5.2)	Cytoplasmic	S120
SAUSA300_RS02080	SAUPAN002055000	2	codY_exp	WT_exp	0.628129	0.953714	1.85093	none	ON	ON	hypothetical protein	hypothetical protein	Other	Other	Other	Other	no significant prediction
SAUSA300_RS02105	SAUPAN002102000	7	codY_exp	WT_exp	0.00461713	0.0256298	-1.41368	none	ON	ON	NAD(P)-dependent oxidoreductase	SDR family oxidoreductase	Other	Other	Other	Other	Cytoplasmic
SAUSA300_RS02175	hsdM1	15	codY_exp	WT_exp	0.882244	1	-1.15704	none	ON	ON	type I restriction-modification system subunit M	type I restriction-modification system subunit M	DNA Metabolism; DNA Metabolism	DNA Metabolism - no subcategory; DNA Metabolism - no subcategory	Restriction-Modification System; Type I Restriction-Modification	Type I restriction-modification system, DNA-methyltransferase subunit M (EC 2.1.1.72); Type I restriction-modification system, DNA-methyltransferase subunit M (EC 2.1.1.72)	Cytoplasmic
SAUSA300_RS02180	hsdS1	6	codY_exp	WT_exp	0.161082	0.376319	-1.7094	none	ON	ON	restriction endonuclease subunit S	restriction endonuclease subunit S	DNA Metabolism; DNA Metabolism	DNA Metabolism - no subcategory; DNA Metabolism - no subcategory	Restriction-Modification System; Type I Restriction-Modification	Type I restriction-modification system, specificity subunit S (EC 3.1.21.3); Type I restriction-modification system, specificity subunit S (EC 3.1.21.3)	Cytoplasmic
SAUSA300_RS02225	lpl5	2	codY_exp	WT_exp	0.89853	1	-1.0181	none	ON	OFF	tandem-type lipoprotein	tandem-type lipoprotein Lpl6	Other	Other	Other	Other	no significant prediction
SAUSA300_RS02235	lpl7	5	codY_exp	WT_exp	0.984243	1	1.02966	none	ON	ON	tandem-type lipoprotein	tandem-type lipoprotein Lpl8	Other	Other	Other	Other	no significant prediction
SAUSA300_RS02245	lpl9	8	codY_exp	WT_exp	0.107937	0.278094	1.31466	none	ON	ON	tandem-type lipoprotein	tandem-type lipoprotein Lpl10	Other	Other	Other	Other	no significant prediction
SAUSA300_RS02250	SAUPAN002146000	7	codY_exp	WT_exp	0.00886222	0.0428266	1.56919	up	ON	ON	hypothetical protein	hypothetical protein	Other	Other	Other	Other	no significant prediction
SAUSA300_RS02270	zagA	10	codY_exp	WT_exp	0.00142595	0.00926621	-1.64893	down	ON	ON	GTP-binding protein	GTP-binding protein	Other	Other	COG0523-Histidine	Putative metal chaperone, involved in Zn homeostasis, GTPase of COG0523 family	Cytoplasmic
SAUSA300_RS02280	mpsA	3	codY_exp	WT_exp	0.274581	0.548585	1.51881	none	ON	ON	NADH dehydrogenase subunit 5	NADH dehydrogenase subunit 5	Other	Other	Other	Other	Cytoplasmic Membrane
SAUSA300_RS02285	mpsB	18	codY_exp	WT_exp	0.000192431	0.0016504	-1.5031	down	ON	ON	hypothetical protein	YbcC family protein	Other	Other	Other	Other	Cytoplasmic
SAUSA300_RS02290	mpsC	4	codY_exp	WT_exp	0.965765	1	-1.05101	none	ON	ON	hypothetical protein	DUF2294 domain-containing protein	Other	Other	Other	Other	Cytoplasmic
SAUSA300_RS02305	SAUPAN002170000	8	codY_exp	WT_exp	0.1455	0.347594	-1.25602	none	ON	ON	carboxylesterase	carboxylesterase	Other	Other	Other	Other	Cytoplasmic
SAUSA300_RS02320	mccA	2	codY_exp	WT_exp	0.000229731	0.00193786	63.0436	up	ON	OFF	cysteine synthase	cysteine synthase family protein	Amino Acids and Derivatives; Amino Acids and Derivatives; Amino Acids and Derivatives; Amino Acids and Derivatives	Alanine, serine, and glycine; Lysine, threonine, methionine, and cysteine; Lysine, threonine, methionine, and cysteine; Lysine, threonine, methionine, and cysteine	Glycine and Serine Utilization; Cysteine Biosynthesis; Methionine Biosynthesis; Methionine Degradation	Cystathionine beta-synthase (EC 4.2.1.22); Cystathionine beta-synthase (EC 4.2.1.22); Cystathionine beta-synthase (EC 4.2.1.22); Cystathionine beta-synthase (EC 4.2.1.22)	Cytoplasmic	CymR
SAUSA300_RS02325	mccB	9	codY_exp	WT_exp	8.22247e-10	2.19883e-08	4.22683	up	ON	ON	cystathionine gamma-synthase	bifunctional cystathionine gamma-lyase/homocysteine desulfhydrase	Amino Acids and Derivatives; Amino Acids and Derivatives; Amino Acids and Derivatives; Amino Acids and Derivatives	Alanine, serine, and glycine; Lysine, threonine, methionine, and cysteine; Lysine, threonine, methionine, and cysteine; Lysine, threonine, methionine, and cysteine	Glycine and Serine Utilization; Cysteine Biosynthesis; Methionine Biosynthesis; Methionine Degradation	Cystathionine gamma-lyase (EC 4.4.1.1); Cystathionine gamma-lyase (EC 4.4.1.1); Cystathionine gamma-lyase (EC 4.4.1.1); Cystathionine gamma-lyase (EC 4.4.1.1)	Cytoplasmic	CymR
SAUSA300_RS02330	gmpA	9	codY_exp	WT_exp	1.03162e-09	2.65432e-08	37.4973	up	ON	OFF	methionine import ATP-binding protein MetN 1	methionine ABC transporter ATP-binding protein	Amino Acids and Derivatives; Amino Acids and Derivatives	Lysine, threonine, methionine, and cysteine; Lysine, threonine, methionine, and cysteine	Methionine Biosynthesis; Methionine Degradation	Methionine ABC transporter ATP-binding protein; Methionine ABC transporter ATP-binding protein	Cytoplasmic Membrane	CymR
SAUSA300_RS02335	gmpB	2	codY_exp	WT_exp	0.000139554	0.00124747	36.8057	up	ON	OFF	ABC transporter permease	ABC transporter permease	Amino Acids and Derivatives; Amino Acids and Derivatives	Lysine, threonine, methionine, and cysteine; Lysine, threonine, methionine, and cysteine	Methionine Biosynthesis; Methionine Degradation	Methionine ABC transporter permease protein; Methionine ABC transporter permease protein	Cytoplasmic Membrane	CymR
SAUSA300_RS02340	gmpC	18	codY_exp	WT_exp	1.14224e-20	1.55344e-18	15.89	up	ON	ON	ABC transporter substrate-binding protein	dipeptide ABC transporter glycylmethionine-binding lipoprotein	Amino Acids and Derivatives; Amino Acids and Derivatives; Phages, Prophages, Transposable elements, Plasmids	Lysine, threonine, methionine, and cysteine; Lysine, threonine, methionine, and cysteine; Pathogenicity islands	Methionine Biosynthesis; Methionine Degradation; Staphylococcal pathogenicity islands SaPI	Methionine ABC transporter substrate-binding protein; Methionine ABC transporter substrate-binding protein; Methionine ABC transporter substrate-binding protein	Cytoplasmic Membrane	CymR
SAUSA300_RS02345	sle1	9	codY_exp	WT_exp	3.00321e-05	0.000310767	-1.7329	down	ON	ON	N-acetylmuramoyl-L-alanine amidase	autolysin/adhesin Aaa	Other	Other	Other	Other	Cellwall	WalR
SAUSA300_RS02350	SAUPAN002180000	2	codY_exp	WT_exp	0.837976	1	-1.07987	none	ON	ON	hypothetical protein	hypothetical protein	Other	Other	Other	Other	Cytoplasmic Membrane
SAUSA300_RS02355	SAUPAN002181000	4	codY_exp	WT_exp	0.617621	0.946059	-1.12675	none	ON	ON	DNA mismatch repair protein MutT	NUDIX domain-containing protein	Other	Other	Other	Other	Cytoplasmic
SAUSA300_RS02360	SAUPAN002182000	6	codY_exp	WT_exp	0.306238	0.586006	-1.26573	none	ON	ON	N-acetyltransferase	GNAT family N-acetyltransferase	Other	Other	Other	Other	no significant prediction
SAUSA300_RS02375	gltC	4	codY_exp	WT_exp	0.59468	0.925057	1.34026	none	ON	ON	LysR family transcriptional regulator	LysR family transcriptional regulator	Regulation and Cell signaling	Regulation and Cell signaling - no subcategory	DNA-binding regulatory proteins, strays	GltC, transcription activator of glutamate synthase operon	Cytoplasmic	GltC; CodY
SAUSA300_RS02380	gltB	43	codY_exp	WT_exp	2.32459e-43	2.21301e-40	57.6323	up	ON	ON	glutamate synthase large subunit	glutamate synthase large subunit	Other; Other; Nitrogen Metabolism	Other; ammonia assimilation; Nitrogen Metabolism - no subcategory	Amino Acids and Derivatives; Glutamine, Glutamate, Aspartate and Asparagine Biosynthesis; Ammonia assimilation	Glutamine, glutamate, aspartate, asparagine; Glutamate synthase [NADPH] large chain (EC 1.4.1.13); Glutamate synthase [NADPH] large chain (EC 1.4.1.13)	Cytoplasmic Membrane	GltC; CodY
SAUSA300_RS02385	gltD	10	codY_exp	WT_exp	1.41516e-11	5.28325e-10	127.496	up	ON	OFF	glutamate synthase subunit beta	glutamate synthase subunit beta	Other; Other; Nitrogen Metabolism	Other; ammonia assimilation; Nitrogen Metabolism - no subcategory	Amino Acids and Derivatives; Glutamine, Glutamate, Aspartate and Asparagine Biosynthesis; Ammonia assimilation	Glutamine, glutamate, aspartate, asparagine; Glutamate synthase [NADPH] small chain (EC 1.4.1.13); Glutamate synthase [NADPH] small chain (EC 1.4.1.13)	Cytoplasmic	GltC; CodY
SAUSA300_RS02400	treC	6	codY_exp	WT_exp	0.790897	1	-1.21055	none	ON	ON	glucohydrolase	alpha,alpha-phosphotrehalase	Carbohydrates	Di- and oligosaccharides	Trehalose Uptake and Utilization	Trehalose-6-phosphate hydrolase (EC 3.2.1.93)	Cytoplasmic	TreR; CcpA
SAUSA300_RS02415	SAUPAN002197000	4	codY_exp	WT_exp	0.499396	0.833348	-1.2326	none	ON	ON	N-acetyltransferase	N-acetyltransferase	Other	Other	Other	Other	Cytoplasmic
SAUSA300_RS02420	dnaX	12	codY_exp	WT_exp	0.999959	1	1.03383	none	ON	ON	DNA polymerase III subunit gamma/tau	DNA polymerase III subunit gamma/tau	DNA Metabolism; DNA Metabolism	DNA replication; DNA uptake, competence	DNA-replication; DNA processing cluster	DNA polymerase III subunits gamma and tau (EC 2.7.7.7); DNA polymerase III subunits gamma and tau (EC 2.7.7.7)	Cytoplasmic
SAUSA300_RS02425	SAUPAN002199000	5	codY_exp	WT_exp	0.372201	0.676858	-1.54451	none	ON	ON	YbaB/EbfC family nucleoid-associated protein	YbaB/EbfC family nucleoid-associated protein	DNA Metabolism; DNA Metabolism	DNA repair; DNA uptake, competence	DNA repair, bacterial RecFOR pathway; DNA processing cluster	FIG000557: hypothetical protein co-occurring with RecR; FIG000557: hypothetical protein co-occurring with RecR	no significant prediction
SAUSA300_RS02460	tmk	11	codY_exp	WT_exp	0.278959	0.552694	-1.20781	none	ON	ON	thymidylate kinase	dTMP kinase	Nucleosides and Nucleotides	Pyrimidines	pyrimidine conversions	Thymidylate kinase (EC 2.7.4.9)	Cytoplasmic
SAUSA300_RS02475	holB	5	codY_exp	WT_exp	0.320688	0.607897	1.26037	none	ON	ON	DNA polymerase III subunit delta'	DNA polymerase III subunit delta'	DNA Metabolism; Stress Response	DNA replication; Heat shock	DNA-replication; Heat shock dnaK gene cluster extended	DNA polymerase III delta prime subunit (EC 2.7.7.7); DNA polymerase III delta prime subunit (EC 2.7.7.7)	Cytoplasmic
SAUSA300_RS02480	SAUPAN002220000	8	codY_exp	WT_exp	0.993633	1	-1.04561	none	ON	ON	signal peptidase II	stage 0 sporulation family protein	Stress Response	Heat shock	Heat shock dnaK gene cluster extended	Signal peptidase-like protein	Cytoplasmic
SAUSA300_RS02490	SAUPAN002223000	2	codY_exp	WT_exp	0.888524	1	1.22267	none	ON	OFF	tRNA1(Val) (adenine(37)-N6)-methyltransferase	tRNA1(Val) (adenine(37)-N6)-methyltransferase	Stress Response	Heat shock	Heat shock dnaK gene cluster extended	COG4123: Predicted O-methyltransferase	Cytoplasmic
SAUSA300_RS02510	metS	28	codY_exp	WT_exp	0.044776	0.151967	-1.25273	none	ON	ON	methionine--tRNA ligase	methionine--tRNA ligase	Other	Other	tRNA synthetase relationships	Methionyl-tRNA synthetase (EC 6.1.1.10)	Cytoplasmic
SAUSA300_RS02515	SAUPAN002228000	5	codY_exp	WT_exp	0.849896	1	-1.08515	none	ON	ON	TatD family deoxyribonuclease	TatD family hydrolase	DNA Metabolism	DNA Metabolism - no subcategory	YcfH	Putative deoxyribonuclease YcfH	Cytoplasmic
SAUSA300_RS02520	rnmV	5	codY_exp	WT_exp	0.324749	0.611594	-1.19823	none	ON	ON	ribonuclease M5	ribonuclease M5	Protein Metabolism	Protein biosynthesis	Ribosome biogenesis bacterial	Ribonuclease M5 (EC 3.1.26.8)	Cytoplasmic
SAUSA300_RS02525	ksgA	6	codY_exp	WT_exp	0.00742571	0.0372034	-1.55487	down	ON	ON	ribosomal RNA small subunit methyltransferase A	16S rRNA (adenine(1518)-N(6)/adenine(1519)-N(6))-dimethyltransferase RsmA	Protein Metabolism	Protein biosynthesis	Ribosome biogenesis bacterial	SSU rRNA (adenine(1518)-N(6)/adenine(1519)-N(6))-dimethyltransferase (EC 2.1.1.182)	Cytoplasmic
SAUSA300_RS02535	ipk	4	codY_exp	WT_exp	0.991334	1	1.03369	none	ON	ON	4-diphosphocytidyl-2C-methyl-D-erythritol kinase	4-(cytidine 5'-diphospho)-2-C-methyl-D-erythritol kinase	Fatty Acids, Lipids, and Isoprenoids	Isoprenoids	Isoprenoid Biosynthesis	4-diphosphocytidyl-2-C-methyl-D-erythritol kinase (EC 2.7.1.148)	no significant prediction
SAUSA300_RS02540	purR	12	codY_exp	WT_exp	0.317027	0.603016	1.34307	none	ON	ON	pur operon repressor	pur operon repressor	Nucleosides and Nucleotides	Purines	De Novo Purine Biosynthesis	PurR: transcription regulator associated with purine metabolism	Cytoplasmic
SAUSA300_RS02545	yabJ	6	codY_exp	WT_exp	0.968958	1	1.04165	none	ON	ON	RidA family protein	RidA family protein	Nucleosides and Nucleotides	Purines	De Novo Purine Biosynthesis	YabJ, a purine regulatory protein and member of the highly conserved YjgF family	Cytoplasmic	SigB
SAUSA300_RS02550	spoVG	6	codY_exp	WT_exp	0.0537901	0.173	-1.32194	none	ON	ON	stage V sporulation protein G	septation regulator SpoVG	Dormancy and Sporulation	Dormancy and Sporulation - no subcategory	Sporulation-associated proteins with broader functions	Protein of unknown function identified by role in sporulation (SpoVG)	Cytoplasmic	SigB
SAUSA300_RS02560	glmU	12	codY_exp	WT_exp	0.729081	1	-1.11652	none	ON	ON	bifunctional N-acetylglucosamine-1-phosphate uridyltransferase/glucosamine-1-phosphate acetyltransferase	bifunctional UDP-N-acetylglucosamine diphosphorylase/glucosamine-1-phosphate N-acetyltransferase GlmU	Cell Wall and Capsule; Cell Wall and Capsule; Cell Wall and Capsule; Cell Wall and Capsule; Cell Wall and Capsule; Cell Wall and Capsule	Capsular and extracellular polysacchrides; Capsular and extracellular polysacchrides; Cell Wall and Capsule - no subcategory; Cell Wall and Capsule - no subcategory; Cell Wall and Capsule - no subcategory; Cell Wall and Capsule - no subcategory	Sialic Acid Metabolism; Sialic Acid Metabolism; Peptidoglycan Biosynthesis; Peptidoglycan Biosynthesis; UDP-N-acetylmuramate from Fructose-6-phosphate Biosynthesis; UDP-N-acetylmuramate from Fructose-6-phosphate Biosynthesis	Glucosamine-1-phosphate N-acetyltransferase (EC 2.3.1.157); N-acetylglucosamine-1-phosphate uridyltransferase (EC 2.7.7.23); Glucosamine-1-phosphate N-acetyltransferase (EC 2.3.1.157); N-acetylglucosamine-1-phosphate uridyltransferase (EC 2.7.7.23); Glucosamine-1-phosphate N-acetyltransferase (EC 2.3.1.157); N-acetylglucosamine-1-phosphate uridyltransferase (EC 2.7.7.23)	Cytoplasmic
SAUSA300_RS02565	prs	14	codY_exp	WT_exp	0.0467123	0.156585	-1.45032	none	ON	ON	ribose-phosphate pyrophosphokinase	ribose-phosphate diphosphokinase	Carbohydrates; Nucleosides and Nucleotides	Central carbohydrate metabolism; Purines	Pentose phosphate pathway; De Novo Purine Biosynthesis	Ribose-phosphate pyrophosphokinase (EC 2.7.6.1); Ribose-phosphate pyrophosphokinase (EC 2.7.6.1)	Cytoplasmic
SAUSA300_RS02575	rplY	6	codY_exp	WT_exp	0.0325142	0.118143	-1.35876	none	ON	ON	50S ribosomal protein L25/general stress protein Ctc	50S ribosomal protein L25/general stress protein Ctc	Protein Metabolism	Protein biosynthesis	Ribosome LSU bacterial	LSU ribosomal protein L25p	Cytoplasmic
SAUSA300_RS02580	pth	8	codY_exp	WT_exp	0.438911	0.756963	-1.32009	none	ON	ON	peptidyl-tRNA hydrolase	aminoacyl-tRNA hydrolase	Dormancy and Sporulation; Protein Metabolism	Dormancy and Sporulation - no subcategory; Protein biosynthesis	Sporulation-associated proteins with broader functions; Translation termination factors bacterial	Peptidyl-tRNA hydrolase (EC 3.1.1.29); Peptidyl-tRNA hydrolase (EC 3.1.1.29)	Cytoplasmic
SAUSA300_RS02585	mfd	35	codY_exp	WT_exp	1	1	1.05295	none	ON	ON	transcription-repair coupling factor	transcription-repair coupling factor	DNA Metabolism; RNA Metabolism	DNA replication; Transcription	DNA-replication; Transcription factors bacterial	Transcription-repair coupling factor; Transcription-repair coupling factor	Cytoplasmic
SAUSA300_RS02590	SAUPAN002245000	3	codY_exp	WT_exp	0.18522	0.414291	-1.28256	none	ON	ON	stage V sporulation protein B	polysaccharide biosynthesis protein	Other	Other	Other	Other	Cytoplasmic Membrane
SAUSA300_RS02595	SAUPAN002246000	5	codY_exp	WT_exp	0.765853	1	-1.10174	none	ON	ON	nucleotide pyrophosphohydrolase	SAM-dependent methyltransferase	Nucleosides and Nucleotides; Nucleosides and Nucleotides	Detoxification; Detoxification	Nucleoside triphosphate pyrophosphohydrolase MazG; Nucleoside triphosphate pyrophosphohydrolase MazG	Nucleoside triphosphate pyrophosphohydrolase MazG (EC 3.6.1.8); possible tetrapyrrole methyltransferase domain	Cytoplasmic
SAUSA300_RS02600	SAUPAN002247000	3	codY_exp	WT_exp	0.919106	1	-1.04503	none	ON	ON	hypothetical protein	RNA-binding S4 domain-containing protein	Stress Response	Heat shock	Heat shock dnaK gene cluster extended	Ribosome-associated heat shock protein implicated in the recycling of the 50S subunit (S4 paralog)	Cytoplasmic
SAUSA300_RS02605	divIC	5	codY_exp	WT_exp	0.0199576	0.0819034	1.40123	none	ON	ON	cell division protein DIVIC	septum formation initiator family protein	Other; Other; Other	Other; Other; Other	Bacterial Cell Division; Cell division-ribosomal stress proteins cluster; RP Bacterial Cell Division	Cell division protein DivIC (FtsB), stabilizes FtsL against RasP cleavage; Cell division protein DivIC (FtsB), stabilizes FtsL against RasP cleavage; Cell division protein DivIC (FtsB), stabilizes FtsL against RasP cleavage	Cellwall
SAUSA300_RS02610	SAUPAN002249000	6	codY_exp	WT_exp	0.240417	0.499186	-1.24591	none	ON	ON	RNA-binding protein S1	S1 domain-containing RNA-binding protein	Other	Other	Cell division-ribosomal stress proteins cluster	RNA binding protein, contains ribosomal protein S1 domain	Cytoplasmic
SAUSA300_RS02620	hprT	11	codY_exp	WT_exp	1.45406e-10	4.53856e-09	-3.13559	down	ON	ON	hypoxanthine-guanine phosphoribosyltransferase	hypoxanthine phosphoribosyltransferase	Nucleosides and Nucleotides	Purines	Purine conversions	Hypoxanthine-guanine phosphoribosyltransferase (EC 2.4.2.8)	Cytoplasmic
SAUSA300_RS02625	ftsH	26	codY_exp	WT_exp	0.0173449	0.0732254	-1.28165	none	ON	ON	zinc metalloprotease	ATP-dependent zinc metalloprotease FtsH	Other; Other; Other	Other; Other; Other	Bacterial Cell Division; Cell division-ribosomal stress proteins cluster; RP Bacterial Cell Division	Cell division protein FtsH (EC 3.4.24.-); Cell division protein FtsH (EC 3.4.24.-); Cell division protein FtsH (EC 3.4.24.-)	Cytoplasmic Membrane
SAUSA300_RS02630	hslO	8	codY_exp	WT_exp	0.996585	1	1.16505	none	ON	ON	redox-regulated molecular chaperone Hsp33	Hsp33 family molecular chaperone HslO	Virulence, Disease and Defense	Adhesion	Streptococcus pyogenes recombinatorial zone	Chaperonin (heat shock protein 33)	Cytoplasmic					x	x
SAUSA300_RS02635	cysK	18	codY_exp	WT_exp	0.239981	0.498826	1.20713	none	ON	ON	cysteine synthase	cysteine synthase A	Amino Acids and Derivatives; Amino Acids and Derivatives	Lysine, threonine, methionine, and cysteine; Lysine, threonine, methionine, and cysteine	Cysteine Biosynthesis; Methionine Biosynthesis	Cysteine synthase (EC 2.5.1.47); Cysteine synthase (EC 2.5.1.47)	Cytoplasmic	CymR
SAUSA300_RS02640	folP	12	codY_exp	WT_exp	0.999787	1	-1.07072	none	ON	ON	dihydropteroate synthase	dihydropteroate synthase	Cofactors, Vitamins, Prosthetic Groups, Pigments	Folate and pterines	Folate Biosynthesis	Dihydropteroate synthase (EC 2.5.1.15)	Cytoplasmic
SAUSA300_RS02645	folB	4	codY_exp	WT_exp	0.812096	1	1.11661	none	ON	ON	dihydroneopterin aldolase	dihydroneopterin aldolase	Cofactors, Vitamins, Prosthetic Groups, Pigments	Folate and pterines	Folate Biosynthesis	Dihydroneopterin aldolase (EC 4.1.2.25)	Cytoplasmic
SAUSA300_RS02650	folK	5	codY_exp	WT_exp	0.99997	1	-1.02656	none	ON	ON	2-amino-4-hydroxy-6- hydroxymethyldihydropteridine diphosphokinase	2-amino-4-hydroxy-6-hydroxymethyldihydropteridine diphosphokinase	Cofactors, Vitamins, Prosthetic Groups, Pigments	Folate and pterines	Folate Biosynthesis	2-amino-4-hydroxy-6-hydroxymethyldihydropteridine pyrophosphokinase (EC 2.7.6.3)	Cytoplasmic
SAUSA300_RS02660	lysS	34	codY_exp	WT_exp	8.71834e-09	1.82415e-07	-1.49791	none	ON	ON	lysine--tRNA ligase	lysine--tRNA ligase	Other	Other	tRNA synthetase relationships	Lysyl-tRNA synthetase (class II) (EC 6.1.1.6)	Cytoplasmic
SAUSA300_RS02695	pdxR	4	codY_exp	WT_exp	0.184028	0.41231	2.32845	none	ON	ON	PLP-dependent aminotransferase family protein	PLP-dependent aminotransferase family protein	Cofactors, Vitamins, Prosthetic Groups, Pigments	Pyridoxine	Pyridoxin (Vitamin B6) Biosynthesis	Predicted transcriptional regulator of pyridoxine metabolism	Cytoplasmic
SAUSA300_RS02700	pdxS	13	codY_exp	WT_exp	0.0528859	0.170669	1.24457	none	ON	ON	pyridoxal 5'-phosphate synthase lyase subunit PdxS	pyridoxal 5'-phosphate synthase lyase subunit PdxS	Cofactors, Vitamins, Prosthetic Groups, Pigments	Pyridoxine	Pyridoxin (Vitamin B6) Biosynthesis	Pyridoxine biosynthesis glutamine amidotransferase, synthase subunit (EC 2.4.2.-)	Cytoplasmic	PdxR
SAUSA300_RS02705	pdxT	9	codY_exp	WT_exp	0.000604941	0.00453468	1.6616	up	ON	ON	pyridoxal 5'-phosphate synthase glutaminase subunit PdxT	pyridoxal 5'-phosphate synthase glutaminase subunit PdxT	Cofactors, Vitamins, Prosthetic Groups, Pigments	Pyridoxine	Pyridoxin (Vitamin B6) Biosynthesis	Pyridoxine biosynthesis glutamine amidotransferase, glutaminase subunit (EC 2.4.2.-)	Cytoplasmic	PdxR
SAUSA300_RS02710	nupC	6	codY_exp	WT_exp	0.924164	1	-1.06712	none	ON	ON	pyrimidine nucleoside transporter NupC	NupC/NupG family nucleoside CNT transporter	Carbohydrates; Nucleosides and Nucleotides	Monosaccharides; Purines	Deoxyribose and Deoxynucleoside Catabolism; Xanthine Metabolism in Bacteria	Nucleoside permease NupC; Nucleoside permease NupC	Cytoplasmic Membrane	CcpA
SAUSA300_RS02715	ctsR	3	codY_exp	WT_exp	0.0569041	0.180275	1.43341	none	ON	ON	transcriptional regulator CtsR	CtsR family transcriptional regulator	Other	Other	Other	Other	Cytoplasmic	CtsR
SAUSA300_RS02720	mcsA	3	codY_exp	WT_exp	0.0538809	0.173	1.82137	none	ON	ON	excinuclease ABC subunit B	UvrB/UvrC motif-containing protein	Protein Metabolism	Protein degradation	Proteolysis in bacteria, ATP-dependent	Nucleotide excision repair protein, with UvrB/UvrC motif	Cytoplasmic	CtsR
SAUSA300_RS02725	mcsB	5	codY_exp	WT_exp	0.0936644	0.249772	-1.25685	none	ON	ON	protein arginine kinase	protein arginine kinase	Other	Other	Other	Other	Cytoplasmic	CtsR
SAUSA300_RS02730	clpC	41	codY_exp	WT_exp	0.996652	1	-1.10343	none	ON	ON	ATP-dependent Clp protease ATP-binding subunit ClpC	ATP-dependent Clp protease ATP-binding subunit	Protein Metabolism	Protein degradation	Proteolysis in bacteria, ATP-dependent	ATP-dependent Clp protease, ATP-binding subunit ClpC	Cytoplasmic	CtsR
SAUSA300_RS02740	radA	8	codY_exp	WT_exp	0.0491472	0.161948	-1.30996	none	ON	ON	DNA repair protein RadA	DNA repair protein RadA	DNA Metabolism	DNA repair	DNA repair, bacterial	DNA repair protein RadA	Cytoplasmic
SAUSA300_RS02745	SAUPAN002293000	10	codY_exp	WT_exp	0.999626	1	-1.06315	none	ON	ON	PIN/TRAM domain-containing protein	PIN/TRAM domain-containing protein	Stress Response	Heat shock	Heat shock dnaK gene cluster extended	Membrane-associated protein containing RNA-binding TRAM domain and ribonuclease PIN-domain, YacL B.subtilis ortholog	Cytoplasmic Membrane
SAUSA300_RS02750	gltX	30	codY_exp	WT_exp	0.128924	0.320878	-1.20745	none	ON	ON	glutamate--tRNA ligase	glutamate--tRNA ligase	Protein Metabolism; Protein Metabolism; Protein Metabolism; Protein Metabolism	Protein biosynthesis; Protein biosynthesis; Protein biosynthesis; Protein biosynthesis	tRNA aminoacylation, Glu and Gln; tRNA aminoacylation, Glu and Gln; tRNA aminoacylation, Glu and Gln; tRNA aminoacylation, Glu and Gln	Glutamyl-tRNA synthetase (EC 6.1.1.17); Glutamyl-tRNA(Gln) synthetase (EC 6.1.1.24); tRNA glutamyl-Q(34)-Gln synthetase (EC 6.1.1.24); tRNA glutamyl-Q(34)-Glu synthetase (EC 6.1.1.17)	Cytoplasmic
SAUSA300_RS02755	cysE	5	codY_exp	WT_exp	0.846312	1	-1.08886	none	ON	ON	serine acetyltransferase	serine O-acetyltransferase	Amino Acids and Derivatives; Amino Acids and Derivatives; Miscellaneous	Lysine, threonine, methionine, and cysteine; Lysine, threonine, methionine, and cysteine; Plant-Prokaryote comparative genomics	Cysteine Biosynthesis; Methionine Biosynthesis; Conserved gene cluster possibly involved in RNA metabolism	Serine acetyltransferase (EC 2.3.1.30); Serine acetyltransferase (EC 2.3.1.30); Serine acetyltransferase (EC 2.3.1.30)	Cytoplasmic	S175
SAUSA300_RS02760	cysS	26	codY_exp	WT_exp	0.245287	0.504894	-1.18223	none	ON	ON	cysteine--tRNA ligase	cysteine--tRNA ligase	Miscellaneous	Plant-Prokaryote comparative genomics	Conserved gene cluster possibly involved in RNA metabolism	Cysteinyl-tRNA synthetase (EC 6.1.1.16)	Cytoplasmic	S175
SAUSA300_RS02765	mrnC	2	codY_exp	WT_exp	0.0404461	0.141561	-1.67587	none	ON	ON	Mini-ribonuclease 3	Mini-ribonuclease 3	Other	Other	Other	Other	Cytoplasmic
SAUSA300_RS02770	SAUPAN002300000	13	codY_exp	WT_exp	0.0743075	0.213718	-1.3042	none	ON	ON	23S rRNA (guanosine(2251)-2'-O)-methyltransferase RlmB	23S rRNA (guanosine(2251)-2'-O)-methyltransferase RlmB	Miscellaneous	Plant-Prokaryote comparative genomics	Conserved gene cluster possibly involved in RNA metabolism	TrmH family tRNA/rRNA methyltransferase YacO (EC 2.1.1.-)	Cytoplasmic
SAUSA300_RS02775	SAUPAN002301000	8	codY_exp	WT_exp	0.0500323	0.163961	1.2669	none	ON	ON	hypothetical protein	NYN domain-containing protein	Miscellaneous	Plant-Prokaryote comparative genomics	Conserved gene cluster possibly involved in RNA metabolism	Hypothetical protein DUF901, similar to C-terminal domain of ribosome protection-type Tc-resistance proteins	Cytoplasmic
SAUSA300_RS02790	nusG	14	codY_exp	WT_exp	1	1	1.00168	none	ON	ON	transcription termination/antitermination protein NusG	transcription termination/antitermination protein NusG	RNA Metabolism	Transcription	Transcription factors bacterial	Transcription antitermination protein NusG	Cytoplasmic
SAUSA300_RS02795	rplK	8	codY_exp	WT_exp	0.766628	1	-1.14041	none	ON	ON	50S ribosomal protein L11	50S ribosomal protein L11	Protein Metabolism	Protein biosynthesis	Ribosome LSU bacterial	LSU ribosomal protein L11p (L12e)	Cytoplasmic
SAUSA300_RS02800	rplA	12	codY_exp	WT_exp	0.985138	1	-1.06753	none	ON	ON	50S ribosomal protein L1	50S ribosomal protein L1	Protein Metabolism	Protein biosynthesis	Ribosome LSU bacterial	LSU ribosomal protein L1p (L10Ae)	Cytoplasmic
SAUSA300_RS02805	rplJ	9	codY_exp	WT_exp	0.537626	0.876404	-1.30218	none	ON	ON	50S ribosomal protein L10	50S ribosomal protein L10	Protein Metabolism	Protein biosynthesis	Ribosome LSU bacterial	LSU ribosomal protein L10p (P0)	Cytoplasmic	S183
SAUSA300_RS02810	rplL	12	codY_exp	WT_exp	0.97042	1	1.08327	none	ON	ON	50S ribosomal protein L7/L12	50S ribosomal protein L7/L12	Protein Metabolism	Protein biosynthesis	Ribosome LSU bacterial	LSU ribosomal protein L7/L12 (P1/P2)	Cytoplasmic	S183
SAUSA300_RS02815	rsmC	12	codY_exp	WT_exp	0.0324647	0.118143	-1.34633	none	ON	ON	methyltransferase	class I SAM-dependent methyltransferase	Other	Other	Other	Other	Cytoplasmic
SAUSA300_RS02820	rpoB	59	codY_exp	WT_exp	0.931674	1	-1.15689	none	ON	ON	DNA-directed RNA polymerase subunit beta	DNA-directed RNA polymerase subunit beta	RNA Metabolism; Virulence	Transcription; Virulence - no subcategory	RNA polymerase bacterial; Mycobacterium virulence operon involved in DNA transcription	DNA-directed RNA polymerase beta subunit (EC 2.7.7.6); DNA-directed RNA polymerase beta subunit (EC 2.7.7.6)	Cytoplasmic						x
SAUSA300_RS02825	rpoC	82	codY_exp	WT_exp	0.958721	1	-1.12894	none	ON	ON	DNA-directed RNA polymerase subunit beta'	DNA-directed RNA polymerase subunit beta'	RNA Metabolism; Virulence	Transcription; Virulence - no subcategory	RNA polymerase bacterial; Mycobacterium virulence operon involved in DNA transcription	DNA-directed RNA polymerase beta' subunit (EC 2.7.7.6); DNA-directed RNA polymerase beta' subunit (EC 2.7.7.6)	Cytoplasmic						x
SAUSA300_RS02835	rpsL	7	codY_exp	WT_exp	0.164956	0.38116	-1.23731	none	ON	ON	30S ribosomal protein S12	30S ribosomal protein S12	Protein Metabolism; Protein Metabolism; Virulence	Protein biosynthesis; Protein processing and modification; Virulence - no subcategory	Ribosome SSU bacterial; Ribosomal protein S12p Asp methylthiotransferase; Mycobacterium virulence operon involved in protein synthesis (SSU ribosomal proteins)	SSU ribosomal protein S12p (S23e); SSU ribosomal protein S12p (S23e); SSU ribosomal protein S12p (S23e)	Cytoplasmic						x
SAUSA300_RS02840	rpsG	10	codY_exp	WT_exp	0.842341	1	-1.11056	none	ON	ON	30S ribosomal protein S7	30S ribosomal protein S7	Protein Metabolism; Virulence	Protein biosynthesis; Virulence - no subcategory	Ribosome SSU bacterial; Mycobacterium virulence operon involved in protein synthesis (SSU ribosomal proteins)	SSU ribosomal protein S7p (S5e); SSU ribosomal protein S7p (S5e)	Cytoplasmic						x
SAUSA300_RS02845	fusA	41	codY_exp	WT_exp	0.00265331	0.0158367	-1.28341	none	ON	ON	elongation factor G	elongation factor G	Protein Metabolism; Protein Metabolism; Protein Metabolism; Virulence	Protein biosynthesis; Protein biosynthesis; Protein biosynthesis; Virulence - no subcategory	Translation elongation factor G family; Translation elongation factors bacterial; Universal GTPases; Mycobacterium virulence operon involved in protein synthesis (SSU ribosomal proteins)	Translation elongation factor G; Translation elongation factor G; Translation elongation factor G; Translation elongation factor G	Cytoplasmic						x
SAUSA300_RS02850	tuf	26	codY_exp	WT_exp	0.92927	1	-1.11314	none	ON	ON	elongation factor Tu	elongation factor Tu	Protein Metabolism; Protein Metabolism; Virulence	Protein biosynthesis; Protein biosynthesis; Virulence - no subcategory	Translation elongation factors bacterial; Universal GTPases; Mycobacterium virulence operon involved in protein synthesis (SSU ribosomal proteins)	Translation elongation factor Tu; Translation elongation factor Tu; Translation elongation factor Tu	Cytoplasmic						x
SAUSA300_RS02855	SAUPAN002321000	7	codY_exp	WT_exp	0.978846	1	-1.05537	none	ON	ON	N-acetyl-L,L-diaminopimelate deacetylase	M20 family metallopeptidase	Amino Acids and Derivatives	Lysine, threonine, methionine, and cysteine	Lysine Biosynthesis DAP Pathway	N-acetyl-L,L-diaminopimelate deacetylase (EC 3.5.1.47)	Cytoplasmic
SAUSA300_RS02860	kbl	23	codY_exp	WT_exp	1.41538e-09	3.41124e-08	-1.72207	down	ON	ON	2-amino-3-ketobutyrate CoA ligase	glycine C-acetyltransferase	Amino Acids and Derivatives; Amino Acids and Derivatives; Amino Acids and Derivatives	Alanine, serine, and glycine; Alanine, serine, and glycine; Lysine, threonine, methionine, and cysteine	Glycine Biosynthesis; Glycine and Serine Utilization; Threonine degradation	2-amino-3-ketobutyrate coenzyme A ligase (EC 2.3.1.29); 2-amino-3-ketobutyrate coenzyme A ligase (EC 2.3.1.29); 2-amino-3-ketobutyrate coenzyme A ligase (EC 2.3.1.29)	Cytoplasmic	CcpA
SAUSA300_RS02865	hchA	15	codY_exp	WT_exp	1	1	1.00349	none	ON	ON	Molecular chaperone Hsp31 and glyoxalase 3	protein deglycase HchA	Other	Other	Other	Other	Cytoplasmic	SigB
SAUSA300_RS02870	araB	5	codY_exp	WT_exp	0.617221	0.946059	1.15194	none	ON	ON	ribulokinase	ribulokinase	Other	Other	Other	Other	Cytoplasmic	CcpA
SAUSA300_RS02875	SAUPAN002325000	12	codY_exp	WT_exp	5.67015e-12	2.39911e-10	-3.59672	down	ON	ON	UDP-glucose 4-epimerase	NAD-dependent epimerase/dehydratase family protein	Amino Acids and Derivatives; Amino Acids and Derivatives	Alanine, serine, and glycine; Lysine, threonine, methionine, and cysteine	Glycine Biosynthesis; Threonine degradation	L-threonine 3-dehydrogenase (EC 1.1.1.103); L-threonine 3-dehydrogenase (EC 1.1.1.103)	no significant prediction	CcpA
SAUSA300_RS02880	ilvE	25	codY_exp	WT_exp	4.30533e-24	9.10816e-22	4.22106	up	ON	ON	branched chain amino acid aminotransferase	branched-chain amino acid aminotransferase	Amino Acids and Derivatives; Amino Acids and Derivatives; Amino Acids and Derivatives; Amino Acids and Derivatives; Amino Acids and Derivatives; Carbohydrates; Carbohydrates	Alanine, serine, and glycine; Branched-chain amino acids; Branched-chain amino acids; Branched-chain amino acids; Branched-chain amino acids; Central carbohydrate metabolism; Central carbohydrate metabolism	Alanine biosynthesis; Branched-Chain Amino Acid Biosynthesis; Isoleucine degradation; Leucine Biosynthesis; Valine degradation; Dehydrogenase complexes; Pyruvate Alanine Serine Interconversions	Branched-chain amino acid aminotransferase (EC 2.6.1.42); Branched-chain amino acid aminotransferase (EC 2.6.1.42); Branched-chain amino acid aminotransferase (EC 2.6.1.42); Branched-chain amino acid aminotransferase (EC 2.6.1.42); Branched-chain amino acid aminotransferase (EC 2.6.1.42); Branched-chain amino acid aminotransferase (EC 2.6.1.42); Branched-chain amino acid aminotransferase (EC 2.6.…	Cytoplasmic	CodY
SAUSA300_RS02885	SAUPAN002328000	8	codY_exp	WT_exp	3.16251e-08	6.02142e-07	2.62442	up	ON	ON	HAD family hydrolase	HAD family hydrolase	Other	Other	Other	Other	Cytoplasmic
SAUSA300_RS02890	dck	10	codY_exp	WT_exp	0.0087493	0.0423885	-1.43677	none	ON	ON	deoxynucleoside kinase	deoxynucleoside kinase	Nucleosides and Nucleotides; Nucleosides and Nucleotides	Purines; Purines	Purine conversions; Purine conversions	Deoxyadenosine kinase (EC 2.7.1.76); Deoxyguanosine kinase (EC 2.7.1.113)	Cytoplasmic
SAUSA300_RS02895	dgk	6	codY_exp	WT_exp	0.5912	0.924934	-1.22187	none	ON	ON	deoxynucleoside kinase	deoxynucleoside kinase	Nucleosides and Nucleotides; Nucleosides and Nucleotides	Purines; Purines	Purine conversions; Purine conversions	Deoxyadenosine kinase (EC 2.7.1.76); Deoxyguanosine kinase (EC 2.7.1.113)	Cytoplasmic
SAUSA300_RS02905	SAUPAN002332000	12	codY_exp	WT_exp	0.462038	0.786869	-1.176	none	ON	ON	HAD family phosphatase	Cof-type HAD-IIB family hydrolase	Other	Other	Other	Other	Cytoplasmic
SAUSA300_RS02910	azo1	9	codY_exp	WT_exp	0.175994	0.398919	1.23976	none	ON	ON	FMN-dependent NADPH-azoreductase	NAD(P)H-dependent oxidoreductase	Other	Other	Other	Other	no significant prediction
SAUSA300_RS02915	sdrC	6	codY_exp	WT_exp	0.625103	0.950636	-1.34228	none	ON	OFF	serine-aspartate repeat-containing protein C	MSCRAMM family adhesin SdrC	Virulence, Disease and Defense	Adhesion	Adhesins in Staphylococcus	Adhesin of unknown specificity SdrC	Cellwall		membrane bound adhesins			x	x
SAUSA300_RS02920	sdrD	49	codY_exp	WT_exp	0.999969	1	1.08049	none	ON	ON	serine-aspartate repeat-containing protein D	MSCRAMM family adhesin SdrD	Virulence, Disease and Defense	Adhesion	Adhesins in Staphylococcus	Adhesin of unknown specificity SdrD	Cellwall		membrane bound adhesins			x	x
SAUSA300_RS02925	sdrE	27	codY_exp	WT_exp	0.998061	1	-1.20287	none	ON	ON	MSCRAMM family adhesin SdrE	MSCRAMM family adhesin SdrE	Virulence, Disease and Defense	Adhesion	Adhesins in Staphylococcus	Adhesin of unknown specificity SdrE, similar to bone sialoprotein-binding protein Bbp	Cellwall					x	x
SAUSA300_RS02930	SAUPAN002338000	10	codY_exp	WT_exp	0.983142	1	-1.07141	none	ON	ON	glycosyl transferase family 1	glycosyltransferase	Cell Wall and Capsule	Gram-Positive cell wall components	Teichoic and lipoteichoic acids biosynthesis	Poly(glycerol-phosphate) alpha-glucosyltransferase (EC 2.4.1.52)	Cytoplasmic
SAUSA300_RS02935	SAUPAN002340000	13	codY_exp	WT_exp	0.965235	1	1.12928	none	ON	ON	glycosyl transferase family 1	glycosyltransferase	Cell Wall and Capsule	Gram-Positive cell wall components	Teichoic and lipoteichoic acids biosynthesis	Poly(glycerol-phosphate) alpha-glucosyltransferase (EC 2.4.1.52)	Cytoplasmic
SAUSA300_RS02940	folE2	15	codY_exp	WT_exp	0.960239	1	1.1219	none	ON	ON	GTP cyclohydrolase I FolE2	GTP cyclohydrolase FolE2	Cofactors, Vitamins, Prosthetic Groups, Pigments; RNA Metabolism	Folate and pterines; RNA processing and modification	Folate Biosynthesis; Queuosine-Archaeosine Biosynthesis	GTP cyclohydrolase I (EC 3.5.4.16) type 2; GTP cyclohydrolase I (EC 3.5.4.16) type 2	Cytoplasmic
SAUSA300_RS02945	bshB2	7	codY_exp	WT_exp	0.913854	1	-1.17725	none	ON	ON	bacillithiol biosynthesis deacetylase BshB2	bacillithiol biosynthesis deacetylase BshB2	Other	Other	Other	Other	Cytoplasmic
SAUSA300_RS02950	SAUPAN002345000	2	codY_exp	WT_exp	0.429897	0.74751	-1.59123	none	ON	OFF	hypothetical protein	YojF family protein	Other	Other	Other	Other	no significant prediction
SAUSA300_RS02955	nagB	7	codY_exp	WT_exp	0.414785	0.730574	1.33056	none	ON	ON	glucosamine-6-phosphate deaminase	glucosamine-6-phosphate deaminase	Carbohydrates; Carbohydrates; Cell Wall and Capsule; Cell Wall and Capsule	Aminosugars; One-carbon Metabolism; Capsular and extracellular polysacchrides; Cell Wall and Capsule - no subcategory	Chitin and N-acetylglucosamine utilization; Formaldehyde assimilation: Ribulose monophosphate pathway; Sialic Acid Metabolism; UDP-N-acetylmuramate from Fructose-6-phosphate Biosynthesis	Glucosamine-6-phosphate deaminase (EC 3.5.99.6); Glucosamine-6-phosphate deaminase (EC 3.5.99.6); Glucosamine-6-phosphate deaminase (EC 3.5.99.6); Glucosamine-6-phosphate deaminase (EC 3.5.99.6)	Cytoplasmic
SAUSA300_RS02960	hxlA	12	codY_exp	WT_exp	0.15515	0.365601	-1.36839	none	ON	ON	3-hexulose-6-phosphate synthase	3-hexulose-6-phosphate synthase	Carbohydrates	One-carbon Metabolism	Formaldehyde assimilation: Ribulose monophosphate pathway	D-arabino-3-hexulose 6-phosphate formaldehyde-lyase (EC 4.1.2.43)	Cytoplasmic	SigB
SAUSA300_RS02965	hxlB	7	codY_exp	WT_exp	0.0772042	0.21842	-1.30221	none	ON	ON	6-phospho-3-hexuloisomerase	6-phospho-3-hexuloisomerase	Carbohydrates; Carbohydrates	One-carbon Metabolism; One-carbon Metabolism	Formaldehyde assimilation: Ribulose monophosphate pathway; Formaldehyde assimilation: Ribulose monophosphate pathway	6-phospho-3-hexuloisomerase; 6-phospho-3-hexuloisomerase (EC 5.3.1.27)	no significant prediction	SigB
SAUSA300_RS02970	SAUPAN002349000	8	codY_exp	WT_exp	2.4556e-05	0.000256893	1.93583	up	ON	ON	HAD family hydrolase	HAD family hydrolase	Carbohydrates; DNA Metabolism	Central carbohydrate metabolism; DNA repair	Glycolate, glyoxylate interconversions; 2-phosphoglycolate salvage	Phosphoglycolate phosphatase (EC 3.1.3.18); Phosphoglycolate phosphatase (EC 3.1.3.18)	Cytoplasmic
SAUSA300_RS02975	proP	3	codY_exp	WT_exp	0.171696	0.39158	1.41481	none	ON	OFF	proline/betaine transporter	MFS transporter	Amino Acids and Derivatives	Proline and 4-hydroxyproline	Proline, 4-hydroxyproline uptake and utilization	L-Proline/Glycine betaine transporter ProP	Cytoplasmic Membrane	SigB
SAUSA300_RS02990	vraB	5	codY_exp	WT_exp	0.00826771	0.0403634	-1.47952	none	ON	ON	acetyl-CoA acetyltransferase	thiolase family protein	Amino Acids and Derivatives; Carbohydrates; Carbohydrates; Carbohydrates; Carbohydrates; Cofactors, Vitamins, Prosthetic Groups, Pigments; Fatty Acids, Lipids, and Isoprenoids; Fatty Acids, Lipids, and Isoprenoids; Fatty Acids, Lipids, and Isoprenoids; Fatty Acids, Lipids, and Isoprenoids	Branched-chain amino acids; One-carbon Metabolism; Fermentation; Fermentation; One-carbon Metabolism; Biotin; Fatty Acids, Lipids, and Isoprenoids - no subcategory; Fatty Acids, Lipids, and Isoprenoids - no subcategory; Isoprenoids; Isoprenoids	Isoleucine degradation; Serine-glyoxylate cycle; Acetyl-CoA fermentation to Butyrate; Butanol Biosynthesis; Serine-glyoxylate cycle; Biotin biosynthesis; Polyhydroxybutyrate metabolism; Polyhydroxybutyrate metabolism; Archaeal lipids; Isoprenoid Biosynthesis	3-ketoacyl-CoA thiolase (EC 2.3.1.16); 3-ketoacyl-CoA thiolase (EC 2.3.1.16); Acetyl-CoA acetyltransferase (EC 2.3.1.9); Acetyl-CoA acetyltransferase (EC 2.3.1.9); Acetyl-CoA acetyltransferase (EC 2.3.1.9); 3-ketoacyl-CoA thiolase (EC 2.3.1.16); 3-ketoacyl-CoA thiolase (EC 2.3.1.16); Acetyl-CoA acetyltransferase (EC 2.3.1.9); Acetyl-CoA acetyltransferase (EC 2.3.1.9); Acetyl-CoA acetyltransferase…	Cytoplasmic	BirA
SAUSA300_RS03010	pdxK	14	codY_exp	WT_exp	0.159165	0.372755	-1.22163	none	ON	ON	hydroxymethylpyrimidine/phosphomethylpyrimidine kinase	bifunctional hydroxymethylpyrimidine kinase/phosphomethylpyrimidine kinase	Other	Other	Other	Other	no significant prediction
SAUSA300_RS03015	ung	10	codY_exp	WT_exp	0.646772	0.965892	-1.15073	none	ON	ON	uracil-DNA glycosylase	uracil-DNA glycosylase	DNA Metabolism; DNA Metabolism	DNA repair; DNA repair	DNA Repair Base Excision; Uracil-DNA glycosylase	Uracil-DNA glycosylase, family 1; Uracil-DNA glycosylase, family 1	Cytoplasmic
SAUSA300_RS03030	SAUPAN002362000	4	codY_exp	WT_exp	0.891636	1	-1.14696	none	ON	ON	amino acid permease	APC family permease	Other	Other	Other	Other	Cytoplasmic Membrane	SigB
SAUSA300_RS03040	SAUPAN002364000	3	codY_exp	WT_exp	0.10376	0.270629	-1.48884	none	ON	ON	hypothetical protein	threonine/serine exporter ThrE family protein	Other	Other	Other	Other	Cytoplasmic Membrane
SAUSA300_RS03045	hemQ	10	codY_exp	WT_exp	0.0301399	0.11143	-1.31713	none	ON	ON	heme-binding protein	heme-dependent peroxidase	Other	Other	Biotin biosynthesis	Biotin--protein ligase (EC 6.3.4.9, EC 6.3.4.10, EC 6.3.4.11, EC 6.3.4.15)	no significant prediction
SAUSA300_RS03050	pta	14	codY_exp	WT_exp	0.0889099	0.242528	-1.28115	none	ON	ON	phosphate acetyltransferase	phosphate acetyltransferase	Carbohydrates; Carbohydrates; Carbohydrates	Central carbohydrate metabolism; Fermentation; Fermentation	Pyruvate metabolism II: acetyl-CoA, acetogenesis from pyruvate; Fermentations: Lactate; Fermentations: Mixed acid	Phosphate acetyltransferase (EC 2.3.1.8); Phosphate acetyltransferase (EC 2.3.1.8); Phosphate acetyltransferase (EC 2.3.1.8)	Cytoplasmic
SAUSA300_RS03055	lipL	4	codY_exp	WT_exp	0.0110365	0.0510204	-1.59891	none	ON	ON	biotin/lipoate A/B protein ligase family protein	lipoate--protein ligase family protein	Carbohydrates; Cofactors, Vitamins, Prosthetic Groups, Pigments	Central carbohydrate metabolism; Lipoic acid	Dehydrogenase complexes; Lipoic acid metabolism	Lipoate-protein ligase A; Lipoate-protein ligase A	no significant prediction
SAUSA300_RS03060	mvaK1	9	codY_exp	WT_exp	0.0659442	0.196799	-1.25614	none	ON	ON	mevalonate kinase	mevalonate kinase	Fatty Acids, Lipids, and Isoprenoids; Fatty Acids, Lipids, and Isoprenoids	Isoprenoids; Isoprenoids	Archaeal lipids; Isoprenoid Biosynthesis	Mevalonate kinase (EC 2.7.1.36); Mevalonate kinase (EC 2.7.1.36)	Cytoplasmic	SigB
SAUSA300_RS03065	mvaD	7	codY_exp	WT_exp	0.922686	1	-1.16003	none	ON	ON	diphosphomevalonate decarboxylase	diphosphomevalonate decarboxylase	Fatty Acids, Lipids, and Isoprenoids; Fatty Acids, Lipids, and Isoprenoids	Isoprenoids; Isoprenoids	Archaeal lipids; Isoprenoid Biosynthesis	Diphosphomevalonate decarboxylase (EC 4.1.1.33); Diphosphomevalonate decarboxylase (EC 4.1.1.33)	Cytoplasmic	SigB
SAUSA300_RS03070	mvaK2	10	codY_exp	WT_exp	1	1	-1.00228	none	ON	ON	phosphomevalonate kinase	phosphomevalonate kinase	Fatty Acids, Lipids, and Isoprenoids; Fatty Acids, Lipids, and Isoprenoids	Isoprenoids; Isoprenoids	Archaeal lipids; Isoprenoid Biosynthesis	Phosphomevalonate kinase (EC 2.7.4.2); Phosphomevalonate kinase (EC 2.7.4.2)	Cytoplasmic	SigB
SAUSA300_RS03080	SAUPAN002375000	14	codY_exp	WT_exp	0.999999	1	1.03371	none	ON	ON	dihydrolipoamide dehydrogenase	FAD-containing oxidoreductase	Carbohydrates; Virulence, Disease and Defense; Virulence, Disease and Defense; Virulence, Disease and Defense	Central carbohydrate metabolism; Resistance to antibiotics and toxic compounds; Resistance to antibiotics and toxic compounds; Resistance to antibiotics and toxic compounds	TCA Cycle; Mercuric reductase; Mercuric reductase; Mercury resistance operon	Putative Dihydrolipoamide dehydrogenase (EC 1.8.1.4); Mercuric ion reductase (EC 1.16.1.1); PF00070 family, FAD-dependent NAD(P)-disulphide oxidoreductase; Mercuric ion reductase (EC 1.16.1.1)	Cytoplasmic			x			x
SAUSA300_RS03095	SAUPAN002442000	5	codY_exp	WT_exp	0.000183647	0.00158938	3.17044	up	ON	ON	transposase	T7SS effector LXG polymorphic toxin	Other	Other	Other	Other	no significant prediction
SAUSA300_RS03165	iolS	12	codY_exp	WT_exp	0.982117	1	-1.08187	none	ON	ON	aldo/keto reductase	aldo/keto reductase	Other	Other	Other	Other	Cytoplasmic
SAUSA300_RS03170	SAUPAN002466000	2	codY_exp	WT_exp	0.0548168	0.175414	2.02225	none	ON	ON	flavodoxin family protein	flavodoxin family protein	Other	Other	Other	Other	no significant prediction
SAUSA300_RS03175	SAUPAN002467000	5	codY_exp	WT_exp	0.98966	1	1.03201	none	ON	ON	N-acetyltransferase	GNAT family N-acetyltransferase	Other	Other	Other	Other	no significant prediction
SAUSA300_RS03180	SAUPAN002468000	14	codY_exp	WT_exp	0.84462	1	-1.13429	none	ON	ON	HD domain-containing protein	HD domain-containing protein	Nucleosides and Nucleotides	Purines	Purine conversions	Deoxyguanosinetriphosphate triphosphohydrolase (EC 3.1.5.1)	Cytoplasmic
SAUSA300_RS03185	SAUPAN002469000	5	codY_exp	WT_exp	0.668426	0.988108	-1.12403	none	ON	ON	hypothetical protein	YwhD family protein	Other	Other	Other	Other	Cytoplasmic
SAUSA300_RS03190	adh1	10	codY_exp	WT_exp	1.29125e-07	2.19512e-06	-2.44799	down	ON	ON	zinc-dependent alcohol dehydrogenase	alcohol dehydrogenase AdhP	Carbohydrates; Carbohydrates; Fatty Acids, Lipids, and Isoprenoids	Fermentation; Fermentation; Phospholipids	Fermentations: Lactate; Fermentations: Mixed acid; Glycerolipid and Glycerophospholipid Metabolism in Bacteria	Alcohol dehydrogenase (EC 1.1.1.1); Alcohol dehydrogenase (EC 1.1.1.1); Alcohol dehydrogenase (EC 1.1.1.1)	Cytoplasmic	Rex
SAUSA300_RS03200	SAUPAN002472000	2	codY_exp	WT_exp	0.0581425	0.182679	-1.66439	none	ON	ON	hypothetical protein	DUF1934 domain-containing protein	Other	Other	Other	Other	Cytoplasmic
SAUSA300_RS03205	argS	32	codY_exp	WT_exp	1.90302e-14	1.20778e-12	-1.84197	down	ON	ON	arginine--tRNA ligase	arginine--tRNA ligase	Protein Metabolism	Protein biosynthesis	tRNA aminoacylation, Arg	Arginyl-tRNA synthetase (EC 6.1.1.19)	Cytoplasmic
SAUSA300_RS03215	SAUPAN002476000	19	codY_exp	WT_exp	0.600298	0.932291	-1.15521	none	ON	ON	ABC transporter substrate-binding protein	ABC transporter substrate-binding protein	Other	Other	Other	Other	Cytoplasmic
SAUSA300_RS03225	SAUPAN002478000	4	codY_exp	WT_exp	0.849277	1	-1.0854	none	ON	ON	HAD family hydrolase	HAD family hydrolase	Nucleosides and Nucleotides	Detoxification	Housecleaning nucleoside triphosphate pyrophosphatases	5'-nucleotidase YjjG (EC 3.1.3.5)	Cytoplasmic
SAUSA300_RS03230	SAUPAN002479000	7	codY_exp	WT_exp	0.635215	0.961168	-1.20096	none	ON	ON	alpha/beta hydrolase	alpha/beta hydrolase	Other	Other	Other	Other	Cytoplasmic
SAUSA300_RS03235	SAUPAN002480000	6	codY_exp	WT_exp	5.94331e-05	0.00057735	-1.82303	down	ON	ON	hypothetical protein	hypothetical protein	Other	Other	Other	Other	no significant prediction
SAUSA300_RS03240	SAUPAN002481000	2	codY_exp	WT_exp	0.0707655	0.206381	10.0732	none	ON	ON	hypothetical protein	hypothetical protein	Other	Other	Other	Other	Cytoplasmic Membrane
SAUSA300_RS03245	SAUPAN002483000	4	codY_exp	WT_exp	0.982556	1	1.03902	none	ON	ON	alpha/beta hydrolase	alpha/beta hydrolase	Other	Other	Other	Other	Cytoplasmic	SigB
SAUSA300_RS03250	sarA	8	codY_exp	WT_exp	0.000294646	0.00240775	-1.52398	down	ON	ON	transcriptional regulator	global transcriptional regulator SarA	Regulation and Cell signaling	Quorum sensing and biofilm formation	Biofilm formation in Staphylococcus	Staphylococcal accessory regulator A (SarA)	Cytoplasmic	SigB
SAUSA300_RS03310	SAUPAN002502000	4	codY_exp	WT_exp	0.0788063	0.220658	1.3976	none	ON	ON	sodium:proton antiporter	sodium:proton antiporter	Other	Other	Other	Other	Cytoplasmic Membrane
SAUSA300_RS03315	mntC	31	codY_exp	WT_exp	0.631603	0.957768	-1.15274	none	ON	ON	metal ABC transporter substrate-binding protein	metal ABC transporter substrate-binding protein	Other	Other	Other	Other	Cytoplasmic Membrane	MntR
SAUSA300_RS03325	mntA	10	codY_exp	WT_exp	4.16714e-05	0.000415405	-1.63247	down	ON	ON	phosphonate ABC transporter ATP-binding protein	metal ABC transporter ATP-binding protein	Other	Other	Other	Other	Cytoplasmic Membrane	MntR
SAUSA300_RS03330	mntR	11	codY_exp	WT_exp	0.999989	1	1.0136	none	ON	ON	DtxR family transcriptional regulator	metal-dependent transcriptional regulator	Other	Other	Other	Other	Cytoplasmic
SAUSA300_RS03340	tagA	2	codY_exp	WT_exp	0.807806	1	-1.07993	none	ON	ON	N-acetylmannosaminyltransferase	WecB/TagA/CpsF family glycosyltransferase	Cell Wall and Capsule	Gram-Positive cell wall components	Teichoic and lipoteichoic acids biosynthesis	N-acetylmannosaminyltransferase (EC 2.4.1.187)	Cytoplasmic
SAUSA300_RS03345	tagH	10	codY_exp	WT_exp	0.994848	1	1.05448	none	ON	ON	teichoic acids export ATP-binding protein TagH	teichoic acids export ABC transporter ATP-binding subunit TagH	Cell Wall and Capsule	Gram-Positive cell wall components	Teichoic and lipoteichoic acids biosynthesis	Teichoic acid export ATP-binding protein TagH (EC 3.6.3.40)	Cytoplasmic Membrane
SAUSA300_RS03350	tagG	4	codY_exp	WT_exp	0.151852	0.359136	-1.31566	none	ON	ON	teichoic acid ABC transporter permease	teichoic acids export ABC transporter permease subunit TagG	Cell Wall and Capsule	Gram-Positive cell wall components	Teichoic and lipoteichoic acids biosynthesis	Teichoic acid translocation permease protein TagG	Cytoplasmic Membrane
SAUSA300_RS03355	tagB	6	codY_exp	WT_exp	0.662032	0.983236	1.24912	none	ON	ON	teichoic acid biosynthesis protein B	CDP-glycerol glycerophosphotransferase family protein	Cell Wall and Capsule	Gram-Positive cell wall components	Teichoic and lipoteichoic acids biosynthesis	CDP-glycerol: N-acetyl-beta-D-mannosaminyl-1,4-N-acetyl-D-glucosaminyldiphosphoundecaprenyl glycerophosphotransferase	no significant prediction
SAUSA300_RS03360	tagX	5	codY_exp	WT_exp	0.00643448	0.0331115	-1.46635	none	ON	ON	glycosyl transferase	glycosyltransferase family 2 protein	Cell Wall and Capsule	Gram-Positive cell wall components	Teichoic and lipoteichoic acids biosynthesis	Teichoic acid biosynthesis protein X	Cytoplasmic Membrane
SAUSA300_RS03370	pbp4	9	codY_exp	WT_exp	0.887578	1	1.15725	none	ON	ON	D-alanyl-D-alanine carboxypeptidase	penicillin-binding protein PBP4	Cell Wall and Capsule; Cell Wall and Capsule	Cell Wall and Capsule - no subcategory; Cell Wall and Capsule - no subcategory	Murein Hydrolases; Peptidoglycan Biosynthesis	D-alanyl-D-alanine carboxypeptidase (EC 3.4.16.4); D-alanyl-D-alanine carboxypeptidase (EC 3.4.16.4)	Cytoplasmic Membrane
SAUSA300_RS03375	abcA	16	codY_exp	WT_exp	0.366547	0.668492	-1.2349	none	ON	ON	ABC transporter ATP-binding protein	ABC transporter ATP-binding protein/permease	Other	Other	Other	Other	Cytoplasmic Membrane
SAUSA300_RS03380	nupG	4	codY_exp	WT_exp	0.0739911	0.21313	-1.38069	none	ON	ON	nucleoside permease	nucleoside permease	Other	Other	Other	Other	Cytoplasmic Membrane
SAUSA300_RS03390	SAUPAN002524000	3	codY_exp	WT_exp	0.95268	1	-1.03896	none	ON	ON	YitT family protein	YitT family protein	Other	Other	Other	Other	Cytoplasmic Membrane
SAUSA300_RS03395	fhuC	11	codY_exp	WT_exp	0.993806	1	-1.11649	none	ON	ON	ABC transporter ATP-binding protein	ABC transporter ATP-binding protein	Stress Response	Stress Response - no subcategory	Flavohaemoglobin	Ferrichrome transport ATP-binding protein FhuC (TC 3.A.1.14.3)	Cytoplasmic Membrane	Fur
SAUSA300_RS03400	fhuB	2	codY_exp	WT_exp	0.0637033	0.19178	-1.5266	none	ON	ON	iron ABC transporter permease	iron ABC transporter permease	Other	Other	Other	Other	Cytoplasmic Membrane	Fur
SAUSA300_RS03410	dhaK	3	codY_exp	WT_exp	0.622356	0.949492	1.14366	none	ON	ON	dihydroxyacetone kinase subunit DhaK	dihydroxyacetone kinase subunit DhaK	Carbohydrates	Central carbohydrate metabolism	Dihydroxyacetone kinases	Phosphoenolpyruvate-dihydroxyacetone phosphotransferase (EC 2.7.1.121), dihydroxyacetone binding subunit DhaK	Cytoplasmic	CcpA
SAUSA300_RS03415	dhaL	8	codY_exp	WT_exp	0.549131	0.886807	1.29645	none	ON	ON	dihydroxyacetone kinase subunit L	dihydroxyacetone kinase subunit DhaL	Carbohydrates	Central carbohydrate metabolism	Dihydroxyacetone kinases	Phosphoenolpyruvate-dihydroxyacetone phosphotransferase (EC 2.7.1.121), ADP-binding subunit DhaL	no significant prediction	CcpA
SAUSA300_RS03425	SAUPAN002531000	3	codY_exp	WT_exp	0.606082	0.938189	2.1159	none	ON	OFF	hypothetical protein	hypothetical protein	Other	Other	Other	Other	Cytoplasmic
SAUSA300_RS03430	SAUPAN002532000	2	codY_exp	WT_exp	0.35311	0.650215	-1.30684	none	ON	ON	membrane protein	membrane protein	Other	Other	Other	Other	Cytoplasmic Membrane
SAUSA300_RS03435	SAUPAN002533000	7	codY_exp	WT_exp	0.91232	1	1.10456	none	ON	ON	alpha/beta hydrolase	alpha/beta hydrolase	Other	Other	Other	Other	Extracellular
SAUSA300_RS03450	SAUPAN002536000	2	codY_exp	WT_exp	0.97885	1	1.11403	none	ON	ON	N-acetyltransferase	GNAT family N-acetyltransferase	Other	Other	Other	Other	Cytoplasmic
SAUSA300_RS03460	graR	5	codY_exp	WT_exp	0.0199051	0.0819034	-1.39615	none	ON	ON	DNA-binding response regulator	response regulator transcription factor GraR/ApsR	Virulence, Disease and Defense	Bacteriocins, ribosomally synthesized antibacterial peptides	Bacitracin Stress Response	Two-component response regulator BceR	Cytoplasmic						x
SAUSA300_RS03465	graS	9	codY_exp	WT_exp	0.998617	1	-1.04446	none	ON	ON	sensor histidine kinase	histidine kinase GraS/ApsS	Virulence, Disease and Defense	Bacteriocins, ribosomally synthesized antibacterial peptides	Bacitracin Stress Response	Two-component sensor histidine kinase BceS	Cytoplasmic Membrane						x
SAUSA300_RS03470	vraF	3	codY_exp	WT_exp	0.84703	1	1.06615	none	ON	ON	ABC transporter ATP-binding protein	ABC transporter ATP-binding protein VraF	Virulence, Disease and Defense	Bacteriocins, ribosomally synthesized antibacterial peptides	Bacitracin Stress Response	Bacitracin export ATP-binding protein BceA	Cytoplasmic Membrane	GraR					x
SAUSA300_RS03475	vraG	2	codY_exp	WT_exp	0.39659	0.709688	-1.38861	none	ON	ON	ABC transporter permease	ABC transporter permease VraG	Virulence, Disease and Defense	Bacteriocins, ribosomally synthesized antibacterial peptides	Bacitracin Stress Response	Bacitracin export permease protein BceB	Cytoplasmic Membrane						x
SAUSA300_RS03480	pitR	11	codY_exp	WT_exp	0.999996	1	1.01333	none	ON	ON	hypothetical protein	DUF47 domain-containing protein	Other	Other	Other	Other	Cytoplasmic	GraR
SAUSA300_RS03490	SAUPAN002545000	4	codY_exp	WT_exp	0.000160056	0.00141087	-7.296	down	ON	ON	peptidase M23	LysM peptidoglycan-binding domain-containing protein	Other	Other	Other	Other	Cellwall	WalR
SAUSA300_RS03510	SAUPAN002549000	8	codY_exp	WT_exp	0.715279	1	-1.22707	none	ON	ON	transcriptional regulator	YebC/PmpR family DNA-binding transcriptional regulator	Other	Other	Other	Other	Cytoplasmic
SAUSA300_RS03515	SAUPAN002550000	2	codY_exp	WT_exp	0.999268	1	1.09892	none	ON	ON	cupin	cupin domain-containing protein	Other	Other	Other	Other	no significant prediction
SAUSA300_RS03525	SAUPAN002553000	2	codY_exp	WT_exp	0.612379	0.942578	-1.19752	none	ON	ON	hypothetical protein	DUF402 domain-containing protein	Other	Other	Other	Other	Cytoplasmic
SAUSA300_RS03530	ccpE	7	codY_exp	WT_exp	0.310437	0.592852	-1.23737	none	ON	ON	LysR family transcriptional regulator	LysR family transcriptional regulator	Other	Other	Other	Other	Cytoplasmic
SAUSA300_RS03550	SAUPAN002559000	2	codY_exp	WT_exp	0.368385	0.670559	-1.34607	none	ON	ON	hypothetical protein	DUF1129 family protein	Other	Other	Other	Other	Cytoplasmic Membrane
SAUSA300_RS03565	SAUPAN002562000	6	codY_exp	WT_exp	0.932629	1	-1.07035	none	ON	ON	hypothetical protein	hypothetical protein	Other	Other	Other	Other	Cytoplasmic	SigB
SAUSA300_RS03570	SAUPAN002563000	5	codY_exp	WT_exp	0.977264	1	1.0866	none	ON	ON	N-acetyltransferase	GNAT family N-acetyltransferase	Other	Other	Other	Other	Cytoplasmic	SigB
SAUSA300_RS03575	SAUPAN002564000	5	codY_exp	WT_exp	0.14019	0.339165	-1.30121	none	ON	ON	Rossman fold protein, TIGR00730 family	TIGR00730 family Rossman fold protein	Other	Other	Other	Other	Cytoplasmic	SigB
SAUSA300_RS03580	SAUPAN002565000	2	codY_exp	WT_exp	0.0187177	0.0778134	-4.06969	none	ON	ON	DUF188 domain-containing protein	YaiI/YqxD family protein	Other	Other	Other	Other	no significant prediction	SigB
SAUSA300_RS03585	SAUPAN002566000	2	codY_exp	WT_exp	0.198266	0.434907	-1.51847	none	ON	ON	hypothetical protein	hypothetical protein	Other	Other	Other	Other	no significant prediction	SigB
SAUSA300_RS03590	uppP	4	codY_exp	WT_exp	0.0618154	0.189051	-1.44889	none	ON	ON	undecaprenyl-diphosphatase	undecaprenyl-diphosphate phosphatase	Cell Wall and Capsule	Gram-Positive cell wall components	Teichoic and lipoteichoic acids biosynthesis	Undecaprenyl-diphosphatase (EC 3.6.1.27)	Cytoplasmic Membrane
SAUSA300_RS03595	cydD	3	codY_exp	WT_exp	0.968798	1	1.02709	none	ON	ON	cysteine ABC transporter ATP-binding protein	ABC transporter ATP-binding protein/permease	Respiration; Respiration	Electron accepting reactions; Electron accepting reactions	Terminal cytochrome d ubiquinol oxidases; Terminal cytochrome oxidases	Transport ATP-binding protein CydD; Transport ATP-binding protein CydD	Cytoplasmic Membrane
SAUSA300_RS03600	cydC	8	codY_exp	WT_exp	0.991394	1	1.06122	none	ON	ON	cysteine ABC transporter ATP-binding protein	amino acid ABC transporter ATP-binding/permease protein	Respiration; Respiration	Electron accepting reactions; Electron accepting reactions	Terminal cytochrome d ubiquinol oxidases; Terminal cytochrome oxidases	Transport ATP-binding protein CydC; Transport ATP-binding protein CydC	Cytoplasmic Membrane
SAUSA300_RS03605	mgrA	13	codY_exp	WT_exp	0.243187	0.501656	-1.19596	none	ON	ON	MarR family transcriptional regulator	HTH-type transcriptional regulator MgrA	Other	Other	Other	Other	Cytoplasmic	S871
SAUSA300_RS03610	SAUPAN002571000	6	codY_exp	WT_exp	0.00148194	0.0095648	-1.77081	down	ON	ON	GTP-binding protein	GTP-binding protein	Other	Other	COG0523-Histidine	Putative metal chaperone, involved in Zn homeostasis, GTPase of COG0523 family	Cytoplasmic
SAUSA300_RS03615	SAUPAN002572000	2	codY_exp	WT_exp	0.609426	0.941287	-1.14787	none	ON	OFF	aldo/keto reductase	aldo/keto reductase family oxidoreductase	Other	Other	Other	Other	no significant prediction
SAUSA300_RS03625	SAUPAN002574000	2	codY_exp	WT_exp	0.981503	1	-1.10435	none	ON	ON	membrane protein	DASS family sodium-coupled anion symporter	Other	Other	Other	Other	Cytoplasmic Membrane
SAUSA300_RS03630	SAUPAN002575000	5	codY_exp	WT_exp	0.0662066	0.196964	1.34265	none	ON	ON	deoxyribodipyrimidine photo-lyase	DNA photolyase family protein	DNA Metabolism	DNA repair	DNA repair, bacterial photolyase	Deoxyribodipyrimidine photolyase (EC 4.1.99.3)	Cytoplasmic
SAUSA300_RS03645	SAUPAN002578000	3	codY_exp	WT_exp	0.0183106	0.0764549	-1.60393	none	ON	ON	hypothetical protein	DNA-binding protein	Other	Other	Other	Other	Cytoplasmic
SAUSA300_RS03660	SAUPAN002581000	5	codY_exp	WT_exp	0.111614	0.284489	-1.26796	none	ON	ON	aminoacyl-tRNA deacylase	Cys-tRNA(Pro) deacylase	Other	Other	Prolyl-tRNA synthetase associated editing enzymes	Cys-tRNA(Pro) deacylase YbaK	no significant prediction
SAUSA300_RS03670	fruB	2	codY_exp	WT_exp	0.664718	0.986456	1.44158	none	ON	ON	1-phosphofructokinase	1-phosphofructokinase	Carbohydrates	Monosaccharides	Fructose utilization	1-phosphofructokinase (EC 2.7.1.56)	no significant prediction	FruR; CcpA
SAUSA300_RS03675	fruA	9	codY_exp	WT_exp	0.00390814	0.0220804	-1.37311	none	ON	ON	PTS fructose transporter subunit IIC	fructose-specific PTS transporter subunit EIIC	Carbohydrates; Carbohydrates; Carbohydrates	Monosaccharides; Monosaccharides; Monosaccharides	Fructose utilization; Fructose utilization; Fructose utilization	PTS system, fructose-specific IIA component; PTS system, fructose-specific IIB component (EC 2.7.1.69); PTS system, fructose-specific IIC component	Cytoplasmic Membrane	FruR; CcpA
SAUSA300_RS03685	nagA	16	codY_exp	WT_exp	0.999821	1	1.04493	none	ON	ON	N-acetylglucosamine-6-phosphate deacetylase	N-acetylglucosamine-6-phosphate deacetylase	Carbohydrates; Cell Wall and Capsule; Cell Wall and Capsule	Aminosugars; Capsular and extracellular polysacchrides; Cell Wall and Capsule - no subcategory	Chitin and N-acetylglucosamine utilization; Sialic Acid Metabolism; UDP-N-acetylmuramate from Fructose-6-phosphate Biosynthesis	N-acetylglucosamine-6-phosphate deacetylase (EC 3.5.1.25); N-acetylglucosamine-6-phosphate deacetylase (EC 3.5.1.25); N-acetylglucosamine-6-phosphate deacetylase (EC 3.5.1.25)	Cytoplasmic
SAUSA300_RS03690	mpfA	7	codY_exp	WT_exp	0.999623	1	1.15384	none	ON	ON	HlyC/CorC family transporter	hemolysin family protein	Other	Other	Other	Other	Cytoplasmic Membrane
SAUSA300_RS03695	SAUPAN002588000	9	codY_exp	WT_exp	0.93571	1	-1.07048	none	ON	ON	aldo/keto reductase	aldo/keto reductase	Carbohydrates	Monosaccharides	D-gluconate and ketogluconates metabolism	oxidoreductase of aldo/keto reductase family, subgroup 1	Cytoplasmic
SAUSA300_RS03700	csbB	3	codY_exp	WT_exp	0.105687	0.274526	-1.40078	none	ON	ON	glycosyltransferase	lipoteichoic acid-specific glycosylation protein CsbB	Other	Other	Other	Other	Cytoplasmic Membrane
SAUSA300_RS03705	saeS	8	codY_exp	WT_exp	0.767592	1	1.12455	none	ON	ON	two-component sensor histidine kinase	two-component system sensor histidine kinase SaeS	Other	Other	Other	Other	Cytoplasmic Membrane	SaeR
SAUSA300_RS03710	saeR	5	codY_exp	WT_exp	0.238111	0.496022	1.29497	none	ON	ON	DNA-binding response regulator	response regulator transcription factor SaeR	Other	Other	Other	Other	Cytoplasmic	SaeR
SAUSA300_RS03715	saeQ	4	codY_exp	WT_exp	0.00729227	0.0368289	1.63561	up	ON	ON	hypothetical protein	DoxX family protein	Other	Other	Other	Other	Cytoplasmic Membrane	SaeR
SAUSA300_RS03720	saeP	5	codY_exp	WT_exp	0.0341678	0.122515	1.43642	none	ON	ON	hypothetical protein	DM13 domain-containing protein	Other	Other	Other	Other	no significant prediction	SaeR
SAUSA300_RS03730	queE	7	codY_exp	WT_exp	0.0921372	0.248483	1.28318	none	ON	ON	7-carboxy-7-deazaguanine synthase QueE	7-carboxy-7-deazaguanine synthase QueE	RNA Metabolism	RNA processing and modification	Queuosine-Archaeosine Biosynthesis	Queuosine Biosynthesis QueE Radical SAM	Cytoplasmic	S279; SigB
SAUSA300_RS03735	queD	8	codY_exp	WT_exp	0.0336337	0.121285	-1.40771	none	ON	ON	6-carboxytetrahydropterin synthase QueD	6-carboxytetrahydropterin synthase QueD	RNA Metabolism	RNA processing and modification	Queuosine-Archaeosine Biosynthesis	Queuosine biosynthesis QueD, PTPS-I	Cytoplasmic	S279; SigB
SAUSA300_RS03740	queC	4	codY_exp	WT_exp	0.00900804	0.0433114	-1.51334	down	ON	ON	7-cyano-7-deazaguanine synthase QueC	7-cyano-7-deazaguanine synthase QueC	Miscellaneous; RNA Metabolism	Miscellaneous - no subcategory; RNA processing and modification	EC 6.3.4.- Ligases that form carbon-nitrogen bonds; Queuosine-Archaeosine Biosynthesis	Queuosine Biosynthesis QueC ATPase; Queuosine Biosynthesis QueC ATPase	Cytoplasmic	S279
SAUSA300_RS03750	pabB	6	codY_exp	WT_exp	0.436453	0.753828	-1.21761	none	ON	ON	para-aminobenzoate synthetase subunit I	anthranilate synthase component I family protein	Amino Acids and Derivatives; Cofactors, Vitamins, Prosthetic Groups, Pigments	Aromatic amino acids and derivatives; Folate and pterines	Tryptophan synthesis; Folate Biosynthesis	Para-aminobenzoate synthase, aminase component (EC 2.6.1.85); Para-aminobenzoate synthase, aminase component (EC 2.6.1.85)	Cytoplasmic
SAUSA300_RS03755	pabC	4	codY_exp	WT_exp	0.529066	0.86765	-1.1861	none	ON	ON	aminodeoxychorismate lyase	aminotransferase class IV	Amino Acids and Derivatives; Cofactors, Vitamins, Prosthetic Groups, Pigments	Aromatic amino acids and derivatives; Folate and pterines	Tryptophan synthesis; Folate Biosynthesis	Aminodeoxychorismate lyase (EC 4.1.3.38); Aminodeoxychorismate lyase (EC 4.1.3.38)	Cytoplasmic
SAUSA300_RS03765	SAUPAN002603000	6	codY_exp	WT_exp	0.999753	1	1.01479	none	ON	ON	allophanate hydrolase	allophanate hydrolase subunit 1	Other; Other	Other; Other	Allophanate hydrolase 2 and Biotin carboxylase cluster; EC699-706	Allophanate hydrolase 2 subunit 1 (EC 3.5.1.54); Allophanate hydrolase 2 subunit 1 (EC 3.5.1.54)	no significant prediction
SAUSA300_RS03770	SAUPAN002604000	11	codY_exp	WT_exp	0.0430611	0.148799	-1.28322	none	ON	ON	allophanate hydrolase	biotin-dependent carboxyltransferase family protein	Other; Other	Other; Other	Allophanate hydrolase 2 and Biotin carboxylase cluster; EC699-706	Allophanate hydrolase 2 subunit 2 (EC 3.5.1.54); Allophanate hydrolase 2 subunit 2 (EC 3.5.1.54)	Cytoplasmic
SAUSA300_RS03775	ltaS	17	codY_exp	WT_exp	8.39107e-06	9.80203e-05	-1.45781	none	ON	ON	lipoteichoic acid synthase	polyglycerol-phosphate lipoteichoic acid synthase LtaS	Cell Wall and Capsule	Gram-Positive cell wall components	Polyglycerolphosphate lipoteichoic acid biosynthesis	Lipoteichoic acid synthase LtaS Type Ib	Cytoplasmic Membrane
SAUSA300_RS03785	SAUPAN002607000	20	codY_exp	WT_exp	0.435339	0.753533	-1.15087	none	ON	ON	ABC transporter ATP-binding protein	ABC-F family ATP-binding cassette domain-containing protein	Cofactors, Vitamins, Prosthetic Groups, Pigments	Folate and pterines	Folate Biosynthesis	COG0488: ATPase components of ABC transporters with duplicated ATPase domains	Cytoplasmic
SAUSA300_RS03790	recQ1	11	codY_exp	WT_exp	0.421381	0.739061	-1.169	none	ON	ON	DNA helicase RecQ	DNA helicase RecQ	DNA Metabolism; DNA Metabolism	DNA repair; DNA replication	DNA repair, bacterial RecFOR pathway; DNA-replication	ATP-dependent DNA helicase RecQ; ATP-dependent DNA helicase RecQ	Cytoplasmic
SAUSA300_RS03795	opuBA	11	codY_exp	WT_exp	0.99926	1	1.03306	none	ON	ON	glycine/betaine ABC transporter ATP-binding protein	ABC transporter ATP-binding protein	Stress Response	Osmotic stress	Choline and Betaine Uptake and Betaine Biosynthesis	Glycine betaine ABC transport system, ATP-binding protein OpuAA (EC 3.6.3.32)	Cytoplasmic Membrane
SAUSA300_RS03800	opuBB	10	codY_exp	WT_exp	0.99435	1	-1.05114	none	ON	ON	ABC transporter permease	ABC transporter permease/substrate-binding protein	Stress Response	Osmotic stress	Choline and Betaine Uptake and Betaine Biosynthesis	L-proline glycine betaine binding ABC transporter protein ProX (TC 3.A.1.12.1)	Cytoplasmic Membrane
SAUSA300_RS03805	hisC	11	codY_exp	WT_exp	3.30814e-13	1.74964e-11	10.2627	up	ON	ON	histidinol-phosphate aminotransferase	histidinol-phosphate transaminase	Amino Acids and Derivatives	Aromatic amino acids and derivatives	Phenylalanine and Tyrosine Branches from Chorismate	Biosynthetic Aromatic amino acid aminotransferase beta (EC 2.6.1.57)	no significant prediction
SAUSA300_RS03810	SAUPAN002614000	4	codY_exp	WT_exp	0.000970434	0.0068688	2.07152	up	ON	ON	5'-3'-deoxyribonucleotidase	5'-3'-deoxyribonucleotidase	Other	Other	Other	Other	Cytoplasmic
SAUSA300_RS03815	bmrU	3	codY_exp	WT_exp	0.771246	1	1.15003	none	ON	ON	lipid kinase	diacylglycerol kinase family lipid kinase	Other	Other	Other	Other	no significant prediction	SigB
SAUSA300_RS03825	dtpT	5	codY_exp	WT_exp	0.00478373	0.0263961	-1.54127	down	ON	ON	MFS transporter	peptide MFS transporter	Membrane Transport	Uni- Sym- and Antiporters	Proton-dependent Peptide Transporters	Di/tripeptide permease YjdL	Cytoplasmic Membrane	CodY
SAUSA300_RS03830	queF	3	codY_exp	WT_exp	0.0491939	0.161948	-1.41916	none	ON	ON	NADPH-dependent 7-cyano-7-deazaguanine reductase QueF	preQ(1) synthase	RNA Metabolism	RNA processing and modification	Queuosine-Archaeosine Biosynthesis	NADPH dependent preQ0 reductase (EC 1.7.1.13)	Cytoplasmic	LexA
SAUSA300_RS03840	nrdI	2	codY_exp	WT_exp	0.0227746	0.0905279	-5.35213	none	OFF	ON	protein NrdI	class Ib ribonucleoside-diphosphate reductase assembly flavoprotein NrdI	Nucleosides and Nucleotides	Nucleosides and Nucleotides - no subcategory	Ribonucleotide reduction	Ribonucleotide reduction protein NrdI	Cytoplasmic	NrdR
SAUSA300_RS03845	nrdE	35	codY_exp	WT_exp	0.0594986	0.184099	-1.26116	none	ON	ON	ribonucleotide-diphosphate reductase subunit alpha	class 1b ribonucleoside-diphosphate reductase subunit alpha	Nucleosides and Nucleotides; Stress Response	Nucleosides and Nucleotides - no subcategory; Oxidative stress	Ribonucleotide reduction; Glutathione: Redox cycle	Ribonucleotide reductase of class Ib (aerobic), alpha subunit (EC 1.17.4.1); Ribonucleotide reductase of class Ib (aerobic), alpha subunit (EC 1.17.4.1)	Cytoplasmic	NrdR
SAUSA300_RS03850	nrdF	15	codY_exp	WT_exp	2.8524e-06	3.87926e-05	-1.76623	down	ON	ON	ribonucleotide-diphosphate reductase subunit beta	class 1b ribonucleoside-diphosphate reductase subunit beta	Nucleosides and Nucleotides	Nucleosides and Nucleotides - no subcategory	Ribonucleotide reduction	Ribonucleotide reductase of class Ib (aerobic), beta subunit (EC 1.17.4.1)	Cytoplasmic	NrdR
SAUSA300_RS03865	sstA	3	codY_exp	WT_exp	0.00416336	0.0233836	-1.95232	down	ON	ON	iron ABC transporter permease	ABC transporter permease	Iron acquisition and metabolism; Iron acquisition and metabolism	Iron acquisition and metabolism - no subcategory; Iron acquisition and metabolism - no subcategory	Heme, hemin uptake and utilization systems in GramPositives; Iron acquisition in Streptococcus	Iron compound ABC uptake transporter permease protein; Iron compound ABC uptake transporter permease protein	Cytoplasmic Membrane
SAUSA300_RS03875	sstC	5	codY_exp	WT_exp	0.131332	0.324326	-1.26273	none	ON	ON	iron ABC transporter ATP-binding protein	ABC transporter ATP-binding protein	Iron acquisition and metabolism; Iron acquisition and metabolism; Iron acquisition and metabolism; Stress Response	Iron acquisition and metabolism - no subcategory; Iron acquisition and metabolism - no subcategory; Iron acquisition and metabolism - no subcategory; Stress Response - no subcategory	Heme, hemin uptake and utilization systems in GramPositives; Hemin transport system; Iron acquisition in Streptococcus; Flavohaemoglobin	Iron compound ABC uptake transporter ATP-binding protein; Iron compound ABC uptake transporter ATP-binding protein; Iron compound ABC uptake transporter ATP-binding protein; Iron compound ABC uptake transporter ATP-binding protein	Cytoplasmic Membrane
SAUSA300_RS03880	sstD	26	codY_exp	WT_exp	0.188096	0.418382	-1.3205	none	ON	ON	hypothetical protein	siderophore ABC transporter substrate-binding protein	Iron acquisition and metabolism; Iron acquisition and metabolism	Iron acquisition and metabolism - no subcategory; Iron acquisition and metabolism - no subcategory	Heme, hemin uptake and utilization systems in GramPositives; Iron acquisition in Streptococcus	Iron compound ABC uptake transporter substrate-binding protein; Iron compound ABC uptake transporter substrate-binding protein	Cytoplasmic Membrane
SAUSA300_RS03890	murB	11	codY_exp	WT_exp	0.600408	0.932291	-1.13565	none	ON	ON	UDP-N-acetylenolpyruvoylglucosamine reductase	UDP-N-acetylmuramate dehydrogenase	Cell Wall and Capsule; Cell Wall and Capsule	Cell Wall and Capsule - no subcategory; Cell Wall and Capsule - no subcategory	Peptidoglycan Biosynthesis; UDP-N-acetylmuramate from Fructose-6-phosphate Biosynthesis	UDP-N-acetylenolpyruvoylglucosamine reductase (EC 1.1.1.158); UDP-N-acetylenolpyruvoylglucosamine reductase (EC 1.1.1.158)	Cytoplasmic
SAUSA300_RS03900	SAUPAN002645000	7	codY_exp	WT_exp	0.986851	1	1.0467	none	ON	ON	hypothetical protein	EMYY motif lipoprotein	Other	Other	Other	Other	Cytoplasmic Membrane
SAUSA300_RS03905	SAUPAN002647000	6	codY_exp	WT_exp	0.0451352	0.152371	1.34735	none	ON	ON	hypothetical protein	bacillithiol system redox-active protein YtxJ	Other	Other	Other	Other	no significant prediction
SAUSA300_RS03910	SAUPAN002648000	7	codY_exp	WT_exp	0.0103766	0.048614	-1.38219	none	ON	ON	glycerate kinase	glycerate kinase	Amino Acids and Derivatives; Carbohydrates; Carbohydrates; Carbohydrates; Carbohydrates; Fatty Acids, Lipids, and Isoprenoids	Alanine, serine, and glycine; Monosaccharides; Monosaccharides; One-carbon Metabolism; Organic acids; Phospholipids	Glycine and Serine Utilization; D-galactarate, D-glucarate and D-glycerate catabolism; D-galactarate, D-glucarate and D-glycerate catabolism - gjo; Serine-glyoxylate cycle; Glycerate metabolism; Glycerolipid and Glycerophospholipid Metabolism in Bacteria	Glycerate kinase (EC 2.7.1.31); Glycerate kinase (EC 2.7.1.31); Glycerate kinase (EC 2.7.1.31); Glycerate kinase (EC 2.7.1.31); Glycerate kinase (EC 2.7.1.31); Glycerate kinase (EC 2.7.1.31)	Cytoplasmic
SAUSA300_RS03915	pepT	7	codY_exp	WT_exp	0.0232164	0.0919004	-1.42928	none	ON	ON	peptidase T	peptidase T	Stress Response	Oxidative stress	Glutathione: Biosynthesis and gamma-glutamyl cycle	Tripeptide aminopeptidase (EC 3.4.11.4)	Cytoplasmic
SAUSA300_RS03925	SAUPAN002652000	2	codY_exp	WT_exp	0.727352	1	-1.23066	none	ON	ON	membrane protein	threonine/serine exporter ThrE family protein	Other	Other	Other	Other	Cytoplasmic Membrane
SAUSA300_RS03930	gdpS	4	codY_exp	WT_exp	0.0636296	0.19178	1.88513	none	ON	ON	GGDEF domain-containing protein	GGDEF domain-containing protein	Other	Other	Other	Other	Cytoplasmic Membrane
SAUSA300_RS03940	SAUPAN002655000	9	codY_exp	WT_exp	0.997734	1	-1.03259	none	ON	ON	YigZ family protein	YigZ family protein	Cofactors, Vitamins, Prosthetic Groups, Pigments	Tetrapyrroles	CPO analysis	FIG000605: protein co-occurring with transport systems (COG1739)	Cytoplasmic
SAUSA300_RS03945	fakB1	8	codY_exp	WT_exp	0.432306	0.750329	-1.22443	none	ON	ON	hypothetical protein	fatty acid kinase binding subunit FakB1	Other	Other	Other	Other	Cytoplasmic
SAUSA300_RS03960	saHPF	8	codY_exp	WT_exp	1.22804e-08	2.48744e-07	2.93385	up	ON	ON	ribosomal subunit interface protein	ribosome-associated translation inhibitor RaiA	Protein Metabolism	Protein biosynthesis	Ribosome activity modulation	Ribosomal subunit interface protein	Cytoplasmic	CodY
SAUSA300_RS03965	secA	40	codY_exp	WT_exp	0.442551	0.761172	1.16591	none	ON	ON	preprotein translocase subunit SecA	preprotein translocase subunit SecA	Other; Other	Other; Other	CBSS-393121.3.peg.2760; tRNA synthetase relationships	Protein export cytoplasm protein SecA ATPase RNA helicase (TC 3.A.5.1.1); Protein export cytoplasm protein SecA ATPase RNA helicase (TC 3.A.5.1.1)	Cytoplasmic
SAUSA300_RS03975	SAUSA300_RS03975	5	codY_exp	WT_exp	0.328873	0.616314	-1.20453	none	ON	ON	peptide chain release factor 2	peptide chain release factor 2	Other	Other	Other	Other	Cytoplasmic
SAUSA300_RS03975	SAUSA300_RS03975	5	codY_exp	WT_exp	0.328873	0.616314	-1.20453	none	ON	ON	peptide chain release factor 2	peptide chain release factor 2	Other	Other	Other	Other	Cytoplasmic
SAUSA300_RS03990	SAUPAN002670000	8	codY_exp	WT_exp	0.809291	1	1.12744	none	ON	ON	hydrolase	HD domain-containing protein	Nucleosides and Nucleotides	Detoxification	Housecleaning nucleoside triphosphate pyrophosphatases	Nucleotidase YfbR, HD superfamily	Cytoplasmic
SAUSA300_RS04000	uvrB	24	codY_exp	WT_exp	0.0488648	0.16155	-1.24528	none	ON	ON	excinuclease ABC subunit B	excinuclease ABC subunit UvrB	DNA Metabolism	DNA repair	DNA repair, UvrABC system	Excinuclease ABC subunit B	Cytoplasmic	LexA
SAUSA300_RS04005	uvrA	23	codY_exp	WT_exp	0.802177	1	-1.11975	none	ON	ON	excinuclease ABC subunit A	excinuclease ABC subunit UvrA	DNA Metabolism	DNA repair	DNA repair, UvrABC system	Excinuclease ABC subunit A	Cytoplasmic	LexA
SAUSA300_RS04010	hprK	13	codY_exp	WT_exp	0.465333	0.790361	-1.16366	none	ON	ON	HPr kinase/phosphorylase	HPr(Ser) kinase/phosphatase	Carbohydrates; Regulation and Cell signaling	Sugar alcohols; Regulation and Cell signaling - no subcategory	Mannitol Utilization; HPr catabolite repression system	HPr kinase/phosphorylase (EC 2.7.1.-) (EC 2.7.4.-); HPr kinase/phosphorylase (EC 2.7.1.-) (EC 2.7.4.-)	Cytoplasmic
SAUSA300_RS04015	lgt	3	codY_exp	WT_exp	0.972174	1	1.02761	none	ON	ON	prolipoprotein diacylglyceryl transferase	prolipoprotein diacylglyceryl transferase	Protein Metabolism	Protein processing and modification	Lipoprotein Biosynthesis	Prolipoprotein diacylglyceryl transferase (EC 2.4.99.-)	Cytoplasmic Membrane
SAUSA300_RS04025	SAUPAN002682000	5	codY_exp	WT_exp	0.143218	0.344738	-1.33638	none	ON	ON	hypothetical protein	tetratricopeptide repeat protein	Other	Other	Other	Other	Cytoplasmic Membrane
SAUSA300_RS04030	trxB	16	codY_exp	WT_exp	0.665435	0.986751	1.16407	none	ON	ON	thioredoxin reductase	thioredoxin-disulfide reductase	Nucleosides and Nucleotides; Sulfur Metabolism	Pyrimidines; Sulfur Metabolism - no subcategory	pyrimidine conversions; Thioredoxin-disulfide reductase	Thioredoxin reductase (EC 1.8.1.9); Thioredoxin reductase (EC 1.8.1.9)	Cytoplasmic
SAUSA300_RS04040	SAUPAN002689000	14	codY_exp	WT_exp	0.610902	0.942578	-1.16634	none	ON	ON	RNase adaptor protein RapZ	RNase adapter RapZ	Other	Other	Experimental tye	Hypothetical ATP-binding protein UPF0042, contains P-loop	Cytoplasmic
SAUSA300_RS04045	SAUPAN002690000	5	codY_exp	WT_exp	0.18571	0.414528	-1.2347	none	ON	ON	YvcK family protein	YvcK family protein	Other	Other	Experimental tye	FIG002813: LPPG:FO 2-phospho-L-lactate transferase like, CofD-like	no significant prediction	SigB
SAUSA300_RS04050	whiA	10	codY_exp	WT_exp	0.999995	1	-1.01041	none	ON	ON	sporulation regulator WhiA	DNA-binding protein WhiA	Other	Other	Experimental tye	Cytoplasmic hypothetical protein DUF199	Cytoplasmic	SigB
SAUSA300_RS04060	clpP	10	codY_exp	WT_exp	0.999984	1	1.01065	none	ON	ON	ATP-dependent Clp protease proteolytic subunit	ATP-dependent Clp endopeptidase proteolytic subunit ClpP	Protein Metabolism; Protein Metabolism; Regulation and Cell signaling	Protein degradation; Protein degradation; Regulation and Cell signaling - no subcategory	Proteasome bacterial; Proteolysis in bacteria, ATP-dependent; cAMP signaling in bacteria	ATP-dependent Clp protease proteolytic subunit (EC 3.4.21.92); ATP-dependent Clp protease proteolytic subunit (EC 3.4.21.92); ATP-dependent Clp protease proteolytic subunit (EC 3.4.21.92)	Cytoplasmic	CtsR
SAUSA300_RS04065	SAUPAN002697000	14	codY_exp	WT_exp	0.000499854	0.00388404	-1.53034	down	ON	ON	epimerase	TIGR01777 family oxidoreductase	Other	Other	Other	Other	no significant prediction	SigB
SAUSA300_RS04075	gapR	6	codY_exp	WT_exp	0.967059	1	1.05388	none	ON	ON	transcriptional regulator	sugar-binding transcriptional regulator	Other	Other	Other	Other	Cytoplasmic	GapR; SigB
SAUSA300_RS04080	gapA	22	codY_exp	WT_exp	0.889609	1	1.17893	none	ON	ON	aldehyde dehydrogenase	type I glyceraldehyde-3-phosphate dehydrogenase	Carbohydrates; Cofactors, Vitamins, Prosthetic Groups, Pigments; Stress Response; Stress Response	Central carbohydrate metabolism; Pyridoxine; Oxidative stress; Oxidative stress	Glycolysis and Gluconeogenesis; Pyridoxin (Vitamin B6) Biosynthesis; Glutaredoxins; Redox-dependent regulation of nucleus processes	NAD-dependent glyceraldehyde-3-phosphate dehydrogenase (EC 1.2.1.12); NAD-dependent glyceraldehyde-3-phosphate dehydrogenase (EC 1.2.1.12); NAD-dependent glyceraldehyde-3-phosphate dehydrogenase (EC 1.2.1.12); NAD-dependent glyceraldehyde-3-phosphate dehydrogenase (EC 1.2.1.12)	Cytoplasmic	GapR
SAUSA300_RS04085	pgk	22	codY_exp	WT_exp	0.133679	0.32842	1.21427	none	ON	ON	phosphoglycerate kinase	phosphoglycerate kinase	Carbohydrates	Central carbohydrate metabolism	Glycolysis and Gluconeogenesis	Phosphoglycerate kinase (EC 2.7.2.3)	Cytoplasmic	GapR
SAUSA300_RS04090	tpiA	19	codY_exp	WT_exp	0.989226	1	1.16924	none	ON	ON	triose-phosphate isomerase	triose-phosphate isomerase	Carbohydrates; Carbohydrates	Central carbohydrate metabolism; Central carbohydrate metabolism	Dihydroxyacetone kinases; Glycolysis and Gluconeogenesis	Triosephosphate isomerase (EC 5.3.1.1); Triosephosphate isomerase (EC 5.3.1.1)	Cytoplasmic	GapR
SAUSA300_RS04095	pgm	21	codY_exp	WT_exp	1.44383e-08	2.86359e-07	1.75137	up	ON	ON	2,3-bisphosphoglycerate-independent phosphoglycerate mutase	2,3-bisphosphoglycerate-independent phosphoglycerate mutase	Carbohydrates	Central carbohydrate metabolism	Glycolysis and Gluconeogenesis	2,3-bisphosphoglycerate-independent phosphoglycerate mutase (EC 5.4.2.1)	Cytoplasmic	GapR
SAUSA300_RS04100	eno	32	codY_exp	WT_exp	0.999565	1	1.07678	none	ON	ON	enolase	phosphopyruvate hydratase	Carbohydrates; Carbohydrates; Carbohydrates	Central carbohydrate metabolism; Central carbohydrate metabolism; One-carbon Metabolism	Dehydrogenase complexes; Glycolysis and Gluconeogenesis; Serine-glyoxylate cycle	Enolase (EC 4.2.1.11); Enolase (EC 4.2.1.11); Enolase (EC 4.2.1.11)	Cytoplasmic	GapR
SAUSA300_RS04105	SAUPAN002711000	2	codY_exp	WT_exp	0.516766	0.852619	-1.37187	none	ON	ON	hypothetical protein	hypothetical protein	Other	Other	Other	Other	Cytoplasmic Membrane
SAUSA300_RS04115	est	6	codY_exp	WT_exp	0.132587	0.326579	-1.3167	none	ON	ON	carboxylesterase	carboxylesterase	Other	Other	Other	Other	Cytoplasmic
SAUSA300_RS04120	rnr	21	codY_exp	WT_exp	0.839778	1	-1.11902	none	ON	ON	ribonuclease R	ribonuclease R	RNA Metabolism	RNA processing and modification	RNA processing and degradation, bacterial	3'-to-5' exoribonuclease RNase R	Cytoplasmic
SAUSA300_RS04135	SAUPAN002770000	5	codY_exp	WT_exp	0.0619577	0.189051	1.50493	none	ON	ON	hypothetical protein	hypothetical protein	Other	Other	Other	Other	no significant prediction
SAUSA300_RS04145	SAUPAN002772000	9	codY_exp	WT_exp	5.51213e-05	0.00053821	2.15452	up	ON	ON	DUF5067 domain-containing protein	DUF5067 domain-containing protein	Phages, Prophages, Transposable elements, Plasmids	Pathogenicity islands	Staphylococcal pathogenicity islands SaPI	Hypothetical SAV0808 homolog, near pathogenicity islands SaPI att-site	Cytoplasmic Membrane
SAUSA300_RS04160	SAUPAN002778000	5	codY_exp	WT_exp	0.60123	0.932291	-1.19433	none	ON	ON	N-acetyltransferase	N-acetyltransferase	Other	Other	Other	Other	no significant prediction	SigB
SAUSA300_RS04165	clfA	10	codY_exp	WT_exp	2.16139e-06	3.02595e-05	-2.05195	down	ON	ON	clumping factor A	MSCRAMM family adhesin clumping factor ClfA	Virulence, Disease and Defense	Adhesion	Adhesins in Staphylococcus	Clumping factor ClfA, fibrinogen-binding protein	Cellwall	SigB	membrane bound adhesins; immune evasion			x	x
SAUSA300_RS04175	emp	6	codY_exp	WT_exp	1.23214e-06	1.79083e-05	-3.37297	down	ON	ON	hypothetical protein	extracellular matrix protein-binding adhesin Emp	Virulence, Disease and Defense	Adhesion	Adhesins in Staphylococcus	Extracellular ECM and plasma binding protein Emp	Cellwall		secreted adhesins/ clotting factors			x	x
SAUSA300_RS04185	nuc	9	codY_exp	WT_exp	1.362e-05	0.000146511	11.4014	up	ON	ON	thermonuclease	thermonuclease family protein	Other	Other	Other	Other	Extracellular		secreted enzymes				x
SAUSA300_RS04190	cspC	6	codY_exp	WT_exp	0.626866	0.952556	-1.24293	none	ON	ON	cold-shock protein	cold-shock protein	Stress Response	Cold shock	Cold shock, CspA family of proteins	Cold shock protein CspC	Cytoplasmic
SAUSA300_RS04200	SAUPAN002804000	2	codY_exp	WT_exp	0.98003	1	1.9061	none	OFF	OFF	hypothetical protein	hypothetical protein	Other	Other	Other	Other	no significant prediction	SigB
SAUSA300_RS04205	lnsA	2	codY_exp	WT_exp	0.996781	1	1.03795	none	ON	ON	hypothetical protein	hypothetical protein	Other	Other	Other	Other	Cytoplasmic Membrane
SAUSA300_RS04235	SAUPAN002812000	2	codY_exp	WT_exp	0.00281573	0.0167014	2.69063	up	ON	ON	hypothetical protein	LysE/ArgO family amino acid transporter	Other	Other	Other	Other	Cytoplasmic Membrane	CodY
SAUSA300_RS04240	SAUPAN002813000	5	codY_exp	WT_exp	0.419638	0.737757	1.17132	none	ON	ON	N-acetyltransferase	GNAT family N-acetyltransferase	Other	Other	Other	Other	Cytoplasmic
SAUSA300_RS04245	ohr	3	codY_exp	WT_exp	0.467327	0.791629	-1.44596	none	ON	ON	organic hydroperoxide reductase OsmC/OhrA	organic hydroperoxide resistance protein	Stress Response	Oxidative stress	Oxidative stress	Organic hydroperoxide resistance protein	no significant prediction	SigB
SAUSA300_RS04250	aroD	3	codY_exp	WT_exp	0.455702	0.778168	1.32958	none	ON	ON	3-dehydroquinase	type I 3-dehydroquinate dehydratase	Amino Acids and Derivatives; Amino Acids and Derivatives; Metabolism of Aromatic Compounds	Aromatic amino acids and derivatives; Aromatic amino acids and derivatives; Peripheral pathways for catabolism of aromatic compounds	Chorismate Synthesis; Common Pathway For Synthesis of Aromatic Compounds (DAHP synthase to chorismate); Quinate degradation	3-dehydroquinate dehydratase I (EC 4.2.1.10); 3-dehydroquinate dehydratase I (EC 4.2.1.10); 3-dehydroquinate dehydratase I (EC 4.2.1.10)	Cytoplasmic
SAUSA300_RS04255	SAUPAN002818000	4	codY_exp	WT_exp	0.999292	1	1.01358	none	ON	ON	nitroreductase	nitroreductase	Cofactors, Vitamins, Prosthetic Groups, Pigments	Tetrapyrroles	CPO analysis	Putative nitroreductase family protein SACOL0874	Cytoplasmic	Fur
SAUSA300_RS04260	SAUPAN002819000	4	codY_exp	WT_exp	0.151562	0.359136	-1.29135	none	ON	ON	thiol reductase thioredoxin	thioredoxin family protein	Other	Other	Prolyl-tRNA synthetase associated editing enzymes	Thioredoxin	Cytoplasmic
SAUSA300_RS04265	SAUPAN002820000	9	codY_exp	WT_exp	0.968345	1	1.14161	none	ON	ON	arsenate reductase	arsenate reductase family protein	Respiration; Virulence, Disease and Defense	Electron accepting reactions; Resistance to antibiotics and toxic compounds	Anaerobic respiratory reductases; Arsenic resistance	Arsenate reductase (EC 1.20.4.1); Arsenate reductase (EC 1.20.4.1)	Cytoplasmic			x			x
SAUSA300_RS04270	gcvH	6	codY_exp	WT_exp	0.00143503	0.00929352	-1.60502	down	ON	ON	glycine cleavage system protein H	glycine cleavage system protein GcvH	Amino Acids and Derivatives; Amino Acids and Derivatives	Alanine, serine, and glycine; Alanine, serine, and glycine	Glycine and Serine Utilization; Glycine cleavage system	Glycine cleavage system H protein; Glycine cleavage system H protein	Cytoplasmic	CcpA
SAUSA300_RS04280	SAUPAN002823000	7	codY_exp	WT_exp	0.130913	0.323712	-1.30237	none	ON	ON	hypothetical protein	YwqG family protein	Other	Other	Other	Other	Cytoplasmic
SAUSA300_RS04295	SAUPAN002836000	2	codY_exp	WT_exp	0.122122	0.307242	1.9876	none	ON	ON	thiol reductase thioredoxin	thioredoxin family protein	Other	Other	Prolyl-tRNA synthetase associated editing enzymes	Thioredoxin	Cytoplasmic	SigB
SAUSA300_RS04300	metN	10	codY_exp	WT_exp	0.00249763	0.0150968	1.63808	up	ON	ON	methionine import ATP-binding protein MetN 2	methionine ABC transporter ATP-binding protein	Amino Acids and Derivatives; Amino Acids and Derivatives	Lysine, threonine, methionine, and cysteine; Lysine, threonine, methionine, and cysteine	Methionine Biosynthesis; Methionine Degradation	Methionine ABC transporter ATP-binding protein; Methionine ABC transporter ATP-binding protein	Cytoplasmic Membrane	S349
SAUSA300_RS04310	metQ	16	codY_exp	WT_exp	2.47691e-12	1.17901e-10	2.40955	up	ON	ON	methionine ABC transporter substrate-binding protein	MetQ/NlpA family ABC transporter substrate-binding protein	Amino Acids and Derivatives; Amino Acids and Derivatives; Phages, Prophages, Transposable elements, Plasmids	Lysine, threonine, methionine, and cysteine; Lysine, threonine, methionine, and cysteine; Pathogenicity islands	Methionine Biosynthesis; Methionine Degradation; Staphylococcal pathogenicity islands SaPI	Methionine ABC transporter substrate-binding protein; Methionine ABC transporter substrate-binding protein; Methionine ABC transporter substrate-binding protein	Cytoplasmic Membrane	S349
SAUSA300_RS04325	seq	4	codY_exp	WT_exp	0.0587216	0.183289	-1.9465	none	ON	ON	enterotoxin	staphylococcal enterotoxin type Q	Phages, Prophages, Transposable elements, Plasmids	Pathogenicity islands	Staphylococcal pathogenicity islands SaPI	Superantigen enterotoxin SEL	Extracellular
SAUSA300_RS04335	SAUPAN002847000	2	codY_exp	WT_exp	0.938448	1	-1.03015	none	ON	ON	transcriptional regulator	helix-turn-helix transcriptional regulator	Phages, Prophages, Transposable elements, Plasmids	Pathogenicity islands	Staphylococcal pathogenicity islands SaPI	CI-like repressor, superantigen-encoding pathogenicity islands SaPI	Cytoplasmic
SAUSA300_RS04365	SAUPAN002857000	5	codY_exp	WT_exp	0.0661824	0.196964	-1.48981	none	ON	ON	primase	phage/plasmid primase, P4 family	Phages, Prophages, Transposable elements, Plasmids	Pathogenicity islands	Staphylococcal pathogenicity islands SaPI	Putative primase, superantigen-encoding pathogenicity islands SaPI	no significant prediction
SAUSA300_RS04380	SAUPAN002868000	17	codY_exp	WT_exp	1.03489e-06	1.5394e-05	-1.53613	down	ON	ON	phage capsid protein	phage capsid protein	Phages, Prophages, Transposable elements, Plasmids	Pathogenicity islands	Staphylococcal pathogenicity islands SaPI	Hypothetical MW0754 homolog in superantigen-encoding pathogenicity islands SaPI	Cytoplasmic
SAUSA300_RS04390	SAUPAN002872000	7	codY_exp	WT_exp	0.2465	0.506842	-1.231	none	ON	ON	CAAX amino protease	Abi family protein	Phages, Prophages, Transposable elements, Plasmids	Pathogenicity islands	Staphylococcal pathogenicity islands SaPI	Hypothetical SAV0801 homolog in superantigen-encoding pathogenicity islands SaPI	no significant prediction
SAUSA300_RS04400	SAUPAN002892000	10	codY_exp	WT_exp	1	1	1.0077	none	ON	ON	CsbD family protein	CsbD family protein	Other	Other	Other	Other	no significant prediction	SigB
SAUSA300_RS04410	sufC	21	codY_exp	WT_exp	0.996478	1	1.06388	none	ON	ON	ABC transporter ATP-binding protein	Fe-S cluster assembly ATPase SufC	Other	Other	Other	Other	Cytoplasmic	PerR; SigB
SAUSA300_RS04415	sufD	18	codY_exp	WT_exp	0.092564	0.248929	-1.23313	none	ON	ON	Fe-S cluster assembly protein SufD	Fe-S cluster assembly protein SufD	Other	Other	Other	Other	Cytoplasmic	PerR; SigB
SAUSA300_RS04420	sufS	15	codY_exp	WT_exp	0.788202	1	-1.13451	none	ON	ON	aminotransferase	cysteine desulfurase	Amino Acids and Derivatives; RNA Metabolism; Sulfur Metabolism	Alanine, serine, and glycine; RNA processing and modification; Organic sulfur assimilation	Alanine biosynthesis; tRNA modification Archaea; At5g37530 (CsdL protein family)	Cysteine desulfurase (EC 2.8.1.7), SufS subfamily; Cysteine desulfurase (EC 2.8.1.7), SufS subfamily; Cysteine desulfurase (EC 2.8.1.7), SufS subfamily	Cytoplasmic	PerR
SAUSA300_RS04425	sufU	5	codY_exp	WT_exp	0.318878	0.605328	-1.26873	none	ON	ON	iron-sulfur cluster assembly scaffold protein NifU	SUF system NifU family Fe-S cluster assembly protein	Other	Other	Other	Other	Cytoplasmic	PerR
SAUSA300_RS04430	sufB	23	codY_exp	WT_exp	1	1	-1.04886	none	ON	ON	Fe-S cluster assembly protein SufB	Fe-S cluster assembly protein SufB	Sulfur Metabolism	Organic sulfur assimilation	At5g37530 (CsdL protein family)	Iron-sulfur cluster assembly protein SufB	Cytoplasmic	PerR
SAUSA300_RS04445	mpfB	7	codY_exp	WT_exp	0.962595	1	-1.06879	none	ON	ON	HlyC/CorC family transporter	HlyC/CorC family transporter	Other	Other	Other	Other	Cytoplasmic Membrane	SigB
SAUSA300_RS04450	SAUPAN003016000	4	codY_exp	WT_exp	0.999244	1	1.0636	none	ON	ON	nitronate monooxygenase	nitronate monooxygenase family protein	Fatty Acids, Lipids, and Isoprenoids	Fatty acids	Fatty Acid Biosynthesis FASII	Enoyl-[acyl-carrier-protein] reductase [FMN] (EC 1.3.1.9)	Cytoplasmic	SigB
SAUSA300_RS04460	SAUPAN003019000	2	codY_exp	WT_exp	0.613426	0.942666	-1.13715	none	ON	ON	DUF72 domain-containing protein	DUF72 domain-containing protein	Other	Other	Other	Other	no significant prediction
SAUSA300_RS04475	lipA	8	codY_exp	WT_exp	0.0052395	0.0284217	-1.44603	none	ON	ON	lipoyl synthase	lipoyl synthase	Cofactors, Vitamins, Prosthetic Groups, Pigments	Lipoic acid	Lipoic acid metabolism	Lipoate synthase	Cytoplasmic
SAUSA300_RS04480	SAUPAN003023000	5	codY_exp	WT_exp	0.0709977	0.206381	-1.44406	none	ON	ON	hypothetical protein	YutD family protein	Other	Other	Other	Other	Cytoplasmic
SAUSA300_RS04490	SAUPAN003026000	8	codY_exp	WT_exp	0.990336	1	-1.06427	none	ON	ON	DUF86 domain-containing protein	DUF86 domain-containing protein	Other	Other	Other	Other	Cytoplasmic
SAUSA300_RS04495	nagD	8	codY_exp	WT_exp	0.711884	1	-1.12429	none	ON	ON	TIGR01457 family HAD-type hydrolase	TIGR01457 family HAD-type hydrolase	Other	Other	Other	Other	no significant prediction
SAUSA300_RS04500	SAUPAN003028000	8	codY_exp	WT_exp	0.192291	0.426218	-1.22621	none	ON	ON	D-glycerate dehydrogenase	D-glycerate dehydrogenase	Carbohydrates; Carbohydrates; Carbohydrates; Carbohydrates	Central carbohydrate metabolism; Central carbohydrate metabolism; Central carbohydrate metabolism; Organic acids	Glycolate, glyoxylate interconversions; Glycolate, glyoxylate interconversions; Glycolate, glyoxylate interconversions; Glycerate metabolism	Glyoxylate reductase (EC 1.1.1.26); Glyoxylate reductase (EC 1.1.1.79); Hydroxypyruvate reductase (EC 1.1.1.81); Hydroxypyruvate reductase (EC 1.1.1.81)	Cytoplasmic
SAUSA300_RS04515	dltA	15	codY_exp	WT_exp	0.998769	1	1.04092	none	ON	ON	D-alanine--poly(phosphoribitol) ligase	D-alanine--poly(phosphoribitol) ligase subunit DltA	Cell Wall and Capsule; Cell Wall and Capsule	Gram-Positive cell wall components; Gram-Positive cell wall components	D-Alanyl Lipoteichoic Acid Biosynthesis; Teichoic and lipoteichoic acids biosynthesis	D-alanine--poly(phosphoribitol) ligase subunit 1 (EC 6.1.1.13); D-alanine--poly(phosphoribitol) ligase subunit 1 (EC 6.1.1.13)	Cytoplasmic
SAUSA300_RS04520	dltB	2	codY_exp	WT_exp	0.799462	1	-1.07286	none	ON	ON	D-alanyl-lipoteichoic acid biosynthesis protein DltB	PG:teichoic acid D-alanyltransferase DltB	Cell Wall and Capsule; Cell Wall and Capsule	Gram-Positive cell wall components; Gram-Positive cell wall components	D-Alanyl Lipoteichoic Acid Biosynthesis; Teichoic and lipoteichoic acids biosynthesis	D-alanyl transfer protein DltB; D-alanyl transfer protein DltB	Cytoplasmic Membrane
SAUSA300_RS04525	dltC	3	codY_exp	WT_exp	0.211869	0.454278	1.34393	none	ON	ON	D-alanine--poly(phosphoribitol) ligase subunit 2	D-alanine--poly(phosphoribitol) ligase subunit 2	Cell Wall and Capsule; Cell Wall and Capsule	Gram-Positive cell wall components; Gram-Positive cell wall components	D-Alanyl Lipoteichoic Acid Biosynthesis; Teichoic and lipoteichoic acids biosynthesis	D-alanine--poly(phosphoribitol) ligase subunit 2 (EC 6.1.1.13); D-alanine--poly(phosphoribitol) ligase subunit 2 (EC 6.1.1.13)	Cytoplasmic
SAUSA300_RS04530	dltD	13	codY_exp	WT_exp	0.999999	1	-1.01271	none	ON	ON	D-alanyl-lipoteichoic acid biosynthesis protein DltD	D-alanyl-lipoteichoic acid biosynthesis protein DltD	Cell Wall and Capsule; Cell Wall and Capsule	Gram-Positive cell wall components; Gram-Positive cell wall components	D-Alanyl Lipoteichoic Acid Biosynthesis; Teichoic and lipoteichoic acids biosynthesis	Poly(glycerophosphate chain) D-alanine transfer protein DltD; Poly(glycerophosphate chain) D-alanine transfer protein DltD	Cytoplasmic
SAUSA300_RS04535	nfu	3	codY_exp	WT_exp	0.0319499	0.116761	-1.44205	none	ON	ON	NifU family protein	NifU family protein	Sulfur Metabolism	Organic sulfur assimilation	At5g37530 (CsdL protein family)	NifU-like domain protein	Cytoplasmic
SAUSA300_RS04540	SAUPAN003036000	4	codY_exp	WT_exp	0.00189862	0.0118137	-1.77479	down	ON	ON	disulfide oxidoreductase	YuzD family protein	Other	Other	Other	Other	Cytoplasmic
SAUSA300_RS04545	SAUPAN003037000	15	codY_exp	WT_exp	0.99987	1	1.03142	none	ON	ON	NADH dehydrogenase family protein	NAD(P)/FAD-dependent oxidoreductase	Respiration	Electron donating reactions	Respiratory dehydrogenases 1	NADH dehydrogenase (EC 1.6.99.3)	Cytoplasmic Membrane
SAUSA300_RS04555	sufA	2	codY_exp	WT_exp	0.395069	0.708296	-1.24496	none	ON	ON	iron-sulfur cluster assembly accessory protein	iron-sulfur cluster assembly accessory protein	Other	Other	Other	Other	Cytoplasmic
SAUSA300_RS04560	ndh2	17	codY_exp	WT_exp	0.515062	0.850969	-1.14959	none	ON	ON	NADH dehydrogenase	NAD(P)/FAD-dependent oxidoreductase	Respiration	Electron donating reactions	Respiratory dehydrogenases 1	NADH dehydrogenase (EC 1.6.99.3)	Cytoplasmic Membrane
SAUSA300_RS04565	pepZ	15	codY_exp	WT_exp	0.999763	1	-1.04335	none	ON	ON	cytosol aminopeptidase	M17 family metallopeptidase	Carbohydrates; Protein Metabolism	Central carbohydrate metabolism; Protein degradation	Dehydrogenase complexes; EC 3.4.11.- Aminopeptidases	Cytosol aminopeptidase PepA (EC 3.4.11.1); Cytosol aminopeptidase PepA (EC 3.4.11.1)	Cytoplasmic
SAUSA300_RS04570	SAUPAN003043000	3	codY_exp	WT_exp	0.000749309	0.00540586	-2.62862	down	ON	ON	sodium:proton antiporter	Na+/H+ antiporter family protein	Other	Other	Other	Other	Cytoplasmic Membrane	HisR
SAUSA300_RS04580	SAUPAN003046000	9	codY_exp	WT_exp	0.000754582	0.0054216	-1.44795	none	ON	ON	pyridine nucleotide-disulfide oxidoreductase	FAD/NAD(P)-binding protein	Other	Other	Other	Other	Cytoplasmic	GraR; Zur
SAUSA300_RS04585	mnhG	3	codY_exp	WT_exp	0.0816924	0.227734	1.87725	none	ON	ON	Na+/H+ antiporter subunit G	Na+/H+ antiporter Mnh1 subunit G	Membrane Transport	Uni- Sym- and Antiporters	Sodium Hydrogen Antiporter	Na(+) H(+) antiporter subunit G (TC 2.A.63.1.3)	Cytoplasmic Membrane
SAUSA300_RS04595	mnhE	3	codY_exp	WT_exp	0.204925	0.442881	-1.29583	none	ON	ON	Na+/H+ antiporter subunit E	Na+/H+ antiporter Mnh1 subunit E	Membrane Transport	Uni- Sym- and Antiporters	Sodium Hydrogen Antiporter	Na(+) H(+) antiporter subunit E (TC 2.A.63.1.3)	Cytoplasmic Membrane
SAUSA300_RS04600	mnhD	4	codY_exp	WT_exp	0.137296	0.335143	-1.30492	none	ON	ON	Na+/H+ antiporter subunit D	Na+/H+ antiporter Mnh1 subunit D	Membrane Transport	Uni- Sym- and Antiporters	Sodium Hydrogen Antiporter	Na(+) H(+) antiporter subunit D (TC 2.A.63.1.3)	Cytoplasmic Membrane
SAUSA300_RS04605	mnhC	2	codY_exp	WT_exp	0.915127	1	-1.03848	none	ON	ON	Na(+)/H(+) antiporter subunit C	Na+/H+ antiporter Mnh1 subunit C	Membrane Transport	Uni- Sym- and Antiporters	Sodium Hydrogen Antiporter	Na(+) H(+) antiporter subunit C (TC 2.A.63.1.3)	Cytoplasmic Membrane
SAUSA300_RS04615	mnhA	3	codY_exp	WT_exp	0.502146	0.836471	-1.2235	none	ON	ON	Na+/H+ antiporter subunit A	Na+/H+ antiporter Mnh1 subunit A	Membrane Transport	Uni- Sym- and Antiporters	Sodium Hydrogen Antiporter	Na(+) H(+) antiporter subunit A (TC 2.A.63.1.3)	Cytoplasmic Membrane
SAUSA300_RS04620	kapB	6	codY_exp	WT_exp	0.48662	0.818484	-1.15131	none	ON	ON	kinase	kinase-associated lipoprotein B	Other	Other	Other	Other	Cellwall
SAUSA300_RS04625	ppiB	8	codY_exp	WT_exp	0.302405	0.58085	-1.21703	none	ON	ON	peptidyl-prolyl cis-trans isomerase	peptidylprolyl isomerase	RNA Metabolism	RNA processing and modification	Queuosine-Archaeosine Biosynthesis	Peptidyl-prolyl cis-trans isomerase (EC 5.2.1.8)	Cytoplasmic
SAUSA300_RS04630	SAUPAN003057000	4	codY_exp	WT_exp	0.0172933	0.0732254	-1.58568	none	ON	ON	general stress protein	S1 domain-containing post-transcriptional regulator Ygs	Other	Other	Other	Other	Cytoplasmic
SAUSA300_RS04635	SAUPAN003058000	14	codY_exp	WT_exp	0.0764914	0.217048	1.39091	none	ON	ON	NADH-dependent flavin oxidoreductase	NADH-dependent flavin oxidoreductase	Other	Other	Other	Other	Cytoplasmic
SAUSA300_RS04640	rocD	16	codY_exp	WT_exp	0.00977709	0.0465389	1.36461	none	ON	ON	Ornithine aminotransferase 2	ornithine--oxo-acid transaminase	Other; Other	Other; urea cycle, polyamines	Amino Acids and Derivatives; Arginine and Ornithine Degradation	Arginine; Ornithine aminotransferase (EC 2.6.1.13)	Cytoplasmic	ArgR; CcpA
SAUSA300_RS04645	gudB	17	codY_exp	WT_exp	0.422715	0.739752	1.20115	none	ON	ON	NAD-specific glutamate dehydrogenase	Glu/Leu/Phe/Val dehydrogenase	Other; Other; Other; Other	Other; ammonia assimilation; Other; ammonia assimilation	Amino Acids and Derivatives; Glutamate dehydrogenases; Amino Acids and Derivatives; Glutamine, Glutamate, Aspartate and Asparagine Biosynthesis	Glutamine, glutamate, aspartate, asparagine; NAD-specific glutamate dehydrogenase (EC 1.4.1.2); Glutamine, glutamate, aspartate, asparagine; NAD-specific glutamate dehydrogenase (EC 1.4.1.2)	Cytoplasmic	CcpA
SAUSA300_RS04660	argH	2	codY_exp	WT_exp	0.685574	1	-1.23678	none	ON	ON	argininosuccinate lyase	argininosuccinate lyase	Other; Other	Other; urea cycle, polyamines	Amino Acids and Derivatives; Arginine Biosynthesis extended	Arginine; Argininosuccinate lyase (EC 4.3.2.1)	Cytoplasmic	CodY; ArgR
SAUSA300_RS04665	argG	9	codY_exp	WT_exp	0.135864	0.3325	-1.45338	none	ON	ON	argininosuccinate synthase	argininosuccinate synthase	Other; Other; Miscellaneous	Other; urea cycle, polyamines; Miscellaneous - no subcategory	Amino Acids and Derivatives; Arginine Biosynthesis extended; EC 6.3.4.- Ligases that form carbon-nitrogen bonds	Arginine; Argininosuccinate synthase (EC 6.3.4.5); Argininosuccinate synthase (EC 6.3.4.5)	Cytoplasmic	CodY; ArgR
SAUSA300_RS04670	pgi	27	codY_exp	WT_exp	0.999946	1	-1.04805	none	ON	ON	glucose-6-phosphate isomerase	glucose-6-phosphate isomerase	Carbohydrates; Carbohydrates	Central carbohydrate metabolism; One-carbon Metabolism	Glycolysis and Gluconeogenesis; Formaldehyde assimilation: Ribulose monophosphate pathway	Glucose-6-phosphate isomerase (EC 5.3.1.9); Glucose-6-phosphate isomerase (EC 5.3.1.9)	Cytoplasmic
SAUSA300_RS04680	spsA	3	codY_exp	WT_exp	0.644554	0.965218	1.18356	none	ON	OFF	inactive signal peptidase IA	signal peptidase I	Protein Metabolism	Protein processing and modification	Signal peptidase	Signal peptidase I (EC 3.4.21.89)	Cellwall
SAUSA300_RS04685	spsB	11	codY_exp	WT_exp	0.714349	1	-1.23576	none	ON	ON	signal peptidase IB	signal peptidase I	Protein Metabolism	Protein processing and modification	Signal peptidase	Signal peptidase I (EC 3.4.21.89)	Cellwall
SAUSA300_RS04690	addB	16	codY_exp	WT_exp	0.602972	0.93414	-1.17798	none	ON	ON	ATP-dependent helicase/deoxyribonuclease subunit B	helicase-exonuclease AddAB subunit AddB	DNA Metabolism	DNA repair	ATP-dependent Nuclease	ATP-dependent nuclease, subunit B	Cytoplasmic
SAUSA300_RS04695	addA	34	codY_exp	WT_exp	0.425204	0.742061	-1.22164	none	ON	ON	ATP-dependent helicase/nuclease subunit A	helicase-exonuclease AddAB subunit AddA	DNA Metabolism	DNA repair	ATP-dependent Nuclease	ATP-dependent nuclease, subunit A	Cytoplasmic
SAUSA300_RS04700	SAUPAN003078000	21	codY_exp	WT_exp	0.999913	1	1.04057	none	ON	ON	hypothetical protein	fumarylacetoacetate hydrolase family protein	Metabolism of Aromatic Compounds; Metabolism of Aromatic Compounds	Metabolism of Aromatic Compounds - no subcategory; Metabolism of central aromatic intermediates	Gentisate degradation; Salicylate and gentisate catabolism	Fumarylacetoacetate hydrolase family protein; Fumarylacetoacetate hydrolase family protein	Cytoplasmic
SAUSA300_RS04710	cdr	23	codY_exp	WT_exp	0.00107544	0.00741898	1.34811	none	ON	ON	CoA-disulfide reductase	CoA-disulfide reductase	Other	Other	Other	Other	Cytoplasmic
SAUSA300_RS04715	SAUPAN003108000	11	codY_exp	WT_exp	0.833722	1	-1.11174	none	ON	ON	HAD family phosphatase	Cof-type HAD-IIB family hydrolase	Other	Other	Other	Other	Cytoplasmic
SAUSA300_RS04730	clpB	38	codY_exp	WT_exp	0.93726	1	-1.12761	none	ON	ON	chaperone protein ClpB	ATP-dependent chaperone ClpB	Protein Metabolism; Protein Metabolism	Protein degradation; Protein folding	Proteolysis in bacteria, ATP-dependent; Protein chaperones	ClpB protein; ClpB protein	Cytoplasmic	CtsR
SAUSA300_RS04735	SAUPAN003114000	3	codY_exp	WT_exp	0.0980962	0.25941	3.71702	none	OFF	OFF	LysR family transcriptional regulator	LysR family transcriptional regulator	Other	Other	Other	Other	Cytoplasmic
SAUSA300_RS04755	SAUPAN003123000	4	codY_exp	WT_exp	0.985941	1	1.02213	none	ON	ON	phosphatidylethanolamine-binding protein	YbhB/YbcL family Raf kinase inhibitor-like protein	Other	Other	Other	Other	no significant prediction
SAUSA300_RS04760	SAUPAN003124000	2	codY_exp	WT_exp	0.0123922	0.0556482	-9.39615	none	OFF	OFF	MAP domain-containing protein	MAP domain-containing protein	Other	Other	Other	Other	Cytoplasmic Membrane
SAUSA300_RS04770	fabH	8	codY_exp	WT_exp	0.782434	1	-1.11472	none	ON	ON	3-oxoacyl-ACP synthase III	ketoacyl-ACP synthase III	Fatty Acids, Lipids, and Isoprenoids	Fatty acids	Fatty Acid Biosynthesis FASII	3-oxoacyl-[acyl-carrier-protein] synthase, KASIII (EC 2.3.1.180)	Cytoplasmic	FapR
SAUSA300_RS04775	fabF	15	codY_exp	WT_exp	0.967374	1	-1.07542	none	ON	ON	beta-ketoacyl-[acyl-carrier-protein] synthase II	beta-ketoacyl-ACP synthase II	Fatty Acids, Lipids, and Isoprenoids	Fatty acids	Fatty Acid Biosynthesis FASII	3-oxoacyl-[acyl-carrier-protein] synthase, KASII (EC 2.3.1.179)	Cytoplasmic Membrane	FapR
SAUSA300_RS04785	opp-3B	3	codY_exp	WT_exp	0.000128008	0.0011606	3.19718	up	ON	ON	ABC transporter permease	ABC transporter permease	Membrane Transport	ABC transporters	ABC transporter oligopeptide (TC 3.A.1.5.1)	Oligopeptide transport system permease protein OppB (TC 3.A.1.5.1)	Cytoplasmic Membrane	CodY
SAUSA300_RS04790	opp-3C	7	codY_exp	WT_exp	4.10279e-08	7.73437e-07	4.57835	up	ON	ON	ABC transporter permease	ABC transporter permease	Membrane Transport	ABC transporters	ABC transporter oligopeptide (TC 3.A.1.5.1)	Oligopeptide transport system permease protein OppC (TC 3.A.1.5.1)	Cytoplasmic Membrane	CodY
SAUSA300_RS04795	opp-3D	14	codY_exp	WT_exp	1.60403e-13	8.98256e-12	3.75195	up	ON	ON	ABC transporter ATP-binding protein	ABC transporter ATP-binding protein	Membrane Transport	ABC transporters	ABC transporter oligopeptide (TC 3.A.1.5.1)	Oligopeptide transport ATP-binding protein OppD (TC 3.A.1.5.1)	Cytoplasmic Membrane	CodY
SAUSA300_RS04800	opp-3F	12	codY_exp	WT_exp	9.44277e-11	3.09983e-09	3.19126	up	ON	ON	peptide ABC transporter ATP-binding protein	ATP-binding cassette domain-containing protein	Membrane Transport	ABC transporters	ABC transporter oligopeptide (TC 3.A.1.5.1)	Oligopeptide transport ATP-binding protein OppF (TC 3.A.1.5.1)	Cytoplasmic Membrane	CodY
SAUSA300_RS04805	opp-3A	16	codY_exp	WT_exp	2.51253e-14	1.54318e-12	2.93683	up	ON	ON	peptide ABC transporter substrate-binding protein	peptide ABC transporter substrate-binding protein	Membrane Transport; Regulation and Cell signaling	ABC transporters; Regulation and Cell signaling - no subcategory	ABC transporter oligopeptide (TC 3.A.1.5.1); Sex pheromones in Enterococcus faecalis and other Firmicutes	Oligopeptide ABC transporter, periplasmic oligopeptide-binding protein OppA (TC 3.A.1.5.1); Oligopeptide ABC transporter, periplasmic oligopeptide-binding protein OppA (TC 3.A.1.5.1)	Cellwall	CodY
SAUSA300_RS04810	opp-4A	4	codY_exp	WT_exp	6.8582e-05	0.000656182	107.772	up	ON	OFF	ABC transporter substrate-binding protein	ABC transporter substrate-binding protein	Membrane Transport; Regulation and Cell signaling	ABC transporters; Regulation and Cell signaling - no subcategory	ABC transporter oligopeptide (TC 3.A.1.5.1); Sex pheromones in Enterococcus faecalis and other Firmicutes	Oligopeptide ABC transporter, periplasmic oligopeptide-binding protein OppA (TC 3.A.1.5.1); Oligopeptide ABC transporter, periplasmic oligopeptide-binding protein OppA (TC 3.A.1.5.1)	Cellwall	CodY
SAUSA300_RS04835	trpS	15	codY_exp	WT_exp	0.000238699	0.00199335	-1.4203	none	ON	ON	tryptophan--tRNA ligase	tryptophan--tRNA ligase	Protein Metabolism	Protein biosynthesis	tRNA aminoacylation, Trp	Tryptophanyl-tRNA synthetase (EC 6.1.1.2)	Cytoplasmic
SAUSA300_RS04840	spxA	7	codY_exp	WT_exp	0.999817	1	-1.01554	none	ON	ON	regulatory protein Spx	transcriptional regulator SpxA	Other	Other	Other	Other	no significant prediction
SAUSA300_RS04845	trfA	3	codY_exp	WT_exp	0.0394236	0.138492	-1.45352	none	ON	ON	adaptor protein MecA	adaptor protein MecA	DNA Metabolism	DNA uptake, competence	Gram Positive Competence	Negative regulator of genetic competence MecA	Cytoplasmic
SAUSA300_RS04855	pepF	28	codY_exp	WT_exp	0.749762	1	1.15846	none	ON	ON	oligoendopeptidase F	oligoendopeptidase F	Other	Other	Other	Other	Cytoplasmic
SAUSA300_RS04860	yjbH	2	codY_exp	WT_exp	0.924905	1	1.2591	none	ON	ON	hypothetical protein	protease adaptor protein YjbH	Cofactors, Vitamins, Prosthetic Groups, Pigments	Tetrapyrroles	CPO analysis	YjbH-like, GTP pyrophosphokinase domain	Cytoplasmic
SAUSA300_RS04870	SAUPAN003175000	9	codY_exp	WT_exp	0.999346	1	-1.03397	none	ON	ON	adenylate cyclase	CYTH domain-containing protein	Regulation and Cell signaling	Regulation and Cell signaling - no subcategory	cAMP signaling in bacteria	Adenylate cyclase (EC 4.6.1.1)	no significant prediction
SAUSA300_RS04875	SAUPAN003176000	3	codY_exp	WT_exp	0.255691	0.520123	-1.34897	none	ON	ON	hypothetical protein	hypothetical protein	Other	Other	Other	Other	Cytoplasmic Membrane
SAUSA300_RS04880	relQ	7	codY_exp	WT_exp	0.972867	1	-1.07054	none	ON	ON	GTP pyrophosphokinase	GTP pyrophosphokinase family protein	Other	Other	CBSS-222523.1.peg.1311	GTP pyrophosphokinase (EC 2.7.6.5)	Cytoplasmic
SAUSA300_RS04885	ppnK	6	codY_exp	WT_exp	0.22774	0.479134	-1.24552	none	ON	ON	NAD(+) kinase	NAD kinase	Cofactors, Vitamins, Prosthetic Groups, Pigments	NAD and NADP	NAD and NADP cofactor biosynthesis global	NAD kinase (EC 2.7.1.23)	Cytoplasmic
SAUSA300_RS04895	mgtE	5	codY_exp	WT_exp	0.928554	1	-1.05438	none	ON	ON	magnesium transporter	magnesium transporter	Other	Other	Other	Other	Cytoplasmic Membrane
SAUSA300_RS04900	cpaA	4	codY_exp	WT_exp	0.844054	1	-1.24847	none	ON	ON	sodium:proton antiporter	monovalent cation:proton antiporter family protein	Other	Other	Other	Other	Cytoplasmic Membrane
SAUSA300_RS04905	fabI	13	codY_exp	WT_exp	0.999999	1	-1.05216	none	ON	ON	enoyl-ACP reductase	enoyl-ACP reductase FabI	Fatty Acids, Lipids, and Isoprenoids	Fatty acids	Fatty Acid Biosynthesis FASII	Enoyl-[acyl-carrier-protein] reductase [NADH] (EC 1.3.1.9)	Cytoplasmic Membrane	FapR
SAUSA300_RS04910	cozEa	4	codY_exp	WT_exp	0.0755494	0.215144	-1.34294	none	ON	ON	AI-2E family transporter	cell elongation protein CozEa	Other	Other	Other	Other	Cytoplasmic Membrane
SAUSA300_RS04915	SAUPAN003187000	10	codY_exp	WT_exp	7.64463e-14	4.54855e-12	191.995	up	ON	ON	alanine:cation symporter family protein	alanine:cation symporter family protein	Other	Other	Other	Other	Cytoplasmic Membrane	CodY
SAUSA300_RS04925	SAUPAN003192000	11	codY_exp	WT_exp	1.44069e-08	2.86359e-07	2.93958	up	ON	ON	hypothetical protein	YjcG family protein	RNA Metabolism	RNA processing and modification	RNA processing orphans	2H phosphoesterase superfamily protein Bsu1186 (yjcG)	Cytoplasmic	CcpA
SAUSA300_RS04935	ugtP	5	codY_exp	WT_exp	0.256705	0.521073	-1.19387	none	ON	ON	diacylglycerol beta-glucosyltransferase	diglucosyl diacylglycerol synthase	Cell Wall and Capsule	Gram-Positive cell wall components	Teichoic and lipoteichoic acids biosynthesis	diglucosyldiacylglycerol synthase (LTA membrane anchor synthesis)	no significant prediction
SAUSA300_RS04940	murE	18	codY_exp	WT_exp	0.943219	1	-1.08644	none	ON	ON	UDP-N-acetylmuramoyl-L-alanyl-D-glutamate--L- lysine ligase	UDP-N-acetylmuramoyl-L-alanyl-D-glutamate--L-lysine ligase	Cell Wall and Capsule	Cell Wall and Capsule - no subcategory	Peptidoglycan biosynthesis--gjo	UDP-N-acetylmuramoylalanyl-D-glutamate--L-lysine ligase (EC 6.3.2.7)	Cytoplasmic
SAUSA300_RS04950	prfC	17	codY_exp	WT_exp	0.0681509	0.201177	-1.26972	none	ON	ON	peptide chain release factor 3	peptide chain release factor 3	Protein Metabolism	Protein biosynthesis	Translation termination factors bacterial	Peptide chain release factor 3	Cytoplasmic
SAUSA300_RS04955	SAUPAN003201000	2	codY_exp	WT_exp	0.241764	0.501437	2.64892	none	ON	ON	membrane protein	TerC family protein	Other	Other	Other	Other	Cytoplasmic Membrane	S399
SAUSA300_RS04960	htrA2	24	codY_exp	WT_exp	0.908425	1	-1.13179	none	ON	ON	serine protease	trypsin-like peptidase domain-containing protein	Other	Other	Other	Other	no significant prediction
SAUSA300_RS04965	ktrD	2	codY_exp	WT_exp	0.709597	1	-1.13032	none	ON	ON	Ktr system potassium uptake protein D	TrkH family potassium uptake protein	Potassium metabolism	Potassium metabolism - no subcategory	Hyperosmotic potassium uptake	Potassium uptake protein, integral membrane component, KtrD	Cytoplasmic Membrane
SAUSA300_RS04970	SAUPAN003206000	5	codY_exp	WT_exp	0.873245	1	1.1819	none	ON	ON	bifunctional metallophosphatase/5'-nucleotidase	bifunctional metallophosphatase/5'-nucleotidase	Nucleosides and Nucleotides; Nucleosides and Nucleotides; Potassium metabolism	Purines; Pyrimidines; Potassium metabolism - no subcategory	Purine conversions; pyrimidine conversions; Glutathione-regulated potassium-efflux system and associated functions	2',3'-cyclic-nucleotide 2'-phosphodiesterase (EC 3.1.4.16); 2',3'-cyclic-nucleotide 2'-phosphodiesterase (EC 3.1.4.16); 2',3'-cyclic-nucleotide 2'-phosphodiesterase (EC 3.1.4.16)	Cytoplasmic
SAUSA300_RS04995	lplA1	10	codY_exp	WT_exp	0.919753	1	-1.08687	none	ON	ON	lipoate--protein ligase A	lipoate--protein ligase	Amino Acids and Derivatives; Carbohydrates; Cofactors, Vitamins, Prosthetic Groups, Pigments	Alanine, serine, and glycine; Central carbohydrate metabolism; Lipoic acid	Glycine cleavage system; Dehydrogenase complexes; Lipoic acid metabolism	Lipoate-protein ligase A; Lipoate-protein ligase A; Lipoate-protein ligase A	Cytoplasmic
SAUSA300_RS05000	SAUPAN003214000	3	codY_exp	WT_exp	0.988113	1	-1.01747	none	ON	ON	DUF2187 domain-containing protein	YkvS family protein	Other	Other	Other	Other	Cytoplasmic
SAUSA300_RS05020	SAUPAN003223000	11	codY_exp	WT_exp	5.63181e-09	1.26153e-07	145.986	up	ON	OFF	hypothetical protein	bacteriocin-associated integral membrane family protein	Other	Other	Other	Other	Cytoplasmic Membrane
SAUSA300_RS05025	SAUPAN003224000	2	codY_exp	WT_exp	0.000520086	0.00399292	753.187	up	ON	OFF	hypothetical protein	YxeA family protein	Other	Other	Other	Other	Cytoplasmic Membrane
SAUSA300_RS05030	SAUPAN003225000	7	codY_exp	WT_exp	1.35639e-10	4.30429e-09	165.187	up	ON	OFF	ABC transporter ATP-binding protein	ABC transporter ATP-binding protein	Amino Acids and Derivatives; Amino Acids and Derivatives	Lysine, threonine, methionine, and cysteine; Lysine, threonine, methionine, and cysteine	Methionine Biosynthesis; Methionine Degradation	Methionine ABC transporter ATP-binding protein; Methionine ABC transporter ATP-binding protein	Cytoplasmic Membrane
SAUSA300_RS05040	SAUPAN003232000	3	codY_exp	WT_exp	0.0117308	0.0534342	-1.59819	none	ON	ON	hypothetical protein	hypothetical protein	Other	Other	Other	Other	Cytoplasmic	GraR
SAUSA300_RS05045	tarM	19	codY_exp	WT_exp	0.00961163	0.045866	-1.36861	none	ON	ON	glycosyl transferase family 1	glycosyltransferase	Cell Wall and Capsule	Gram-Positive cell wall components	Teichoic and lipoteichoic acids biosynthesis	Poly(glycerol-phosphate) alpha-glucosyltransferase (EC 2.4.1.52)	Cytoplasmic
SAUSA300_RS05070	SAUPAN003241000	3	codY_exp	WT_exp	0.803176	1	1.09938	none	ON	ON	acetyltransferase	GNAT family N-acetyltransferase	Other	Other	Other	Other	Cytoplasmic
SAUSA300_RS05075	menA	7	codY_exp	WT_exp	0.0865308	0.237399	-1.46375	none	ON	ON	1,4-dihydroxy-2-naphthoate octaprenyltransferase	1,4-dihydroxy-2-naphthoate polyprenyltransferase	Cofactors, Vitamins, Prosthetic Groups, Pigments; Cofactors, Vitamins, Prosthetic Groups, Pigments	Quinone cofactors; Quinone cofactors	Menaquinone and Phylloquinone Biosynthesis; Menaquinone biosynthesis from chorismate via 1,4-dihydroxy-2-naphthoate	1,4-dihydroxy-2-naphthoate polyprenyltransferase (EC 2.5.1.74); 1,4-dihydroxy-2-naphthoate polyprenyltransferase (EC 2.5.1.74)	Cytoplasmic Membrane
SAUSA300_RS05080	menF	8	codY_exp	WT_exp	0.0673271	0.199674	-1.318	none	ON	ON	isochorismate synthase	isochorismate synthase MenF	Cofactors, Vitamins, Prosthetic Groups, Pigments; Cofactors, Vitamins, Prosthetic Groups, Pigments	Quinone cofactors; Quinone cofactors	Menaquinone and Phylloquinone Biosynthesis; Menaquinone biosynthesis from chorismate via 1,4-dihydroxy-2-naphthoate	Menaquinone-specific isochorismate synthase (EC 5.4.4.2); Menaquinone-specific isochorismate synthase (EC 5.4.4.2)	Cytoplasmic
SAUSA300_RS05085	menD	12	codY_exp	WT_exp	5.11062e-05	0.000504177	-1.62902	down	ON	ON	2-succinyl-5-enolpyruvyl-6-hydroxy-3- cyclohexene-1-carboxylate synthase	2-succinyl-5-enolpyruvyl-6-hydroxy-3-cyclohexene-1-carboxylic-acid synthase	Cofactors, Vitamins, Prosthetic Groups, Pigments; Cofactors, Vitamins, Prosthetic Groups, Pigments	Quinone cofactors; Quinone cofactors	Menaquinone and Phylloquinone Biosynthesis; Menaquinone biosynthesis from chorismate via 1,4-dihydroxy-2-naphthoate	2-succinyl-5-enolpyruvyl-6-hydroxy-3-cyclohexene-1-carboxylic-acid synthase (EC 2.2.1.9); 2-succinyl-5-enolpyruvyl-6-hydroxy-3-cyclohexene-1-carboxylic-acid synthase (EC 2.2.1.9)	no significant prediction
SAUSA300_RS05090	menH	3	codY_exp	WT_exp	0.00298591	0.0176011	-2.02837	down	ON	ON	2-succinyl-6-hydroxy-2, 4-cyclohexadiene-1-carboxylate synthase	2-succinyl-6-hydroxy-2,4-cyclohexadiene-1-carboxylate synthase	Cofactors, Vitamins, Prosthetic Groups, Pigments; Cofactors, Vitamins, Prosthetic Groups, Pigments	Quinone cofactors; Quinone cofactors	Menaquinone and Phylloquinone Biosynthesis; Menaquinone biosynthesis from chorismate via 1,4-dihydroxy-2-naphthoate	2-succinyl-6-hydroxy-2,4-cyclohexadiene-1-carboxylate synthase (EC 4.2.99.20); 2-succinyl-6-hydroxy-2,4-cyclohexadiene-1-carboxylate synthase (EC 4.2.99.20)	Cytoplasmic
SAUSA300_RS05095	menB	16	codY_exp	WT_exp	3.64832e-12	1.69425e-10	-2.16978	down	ON	ON	1,4-dihydroxy-2-naphthoyl-CoA synthase	1,4-dihydroxy-2-naphthoyl-CoA synthase	Cofactors, Vitamins, Prosthetic Groups, Pigments; Cofactors, Vitamins, Prosthetic Groups, Pigments	Quinone cofactors; Quinone cofactors	Menaquinone and Phylloquinone Biosynthesis; Menaquinone biosynthesis from chorismate via 1,4-dihydroxy-2-naphthoate	Naphthoate synthase (EC 4.1.3.36); Naphthoate synthase (EC 4.1.3.36)	Cytoplasmic
SAUSA300_RS05115	patA	11	codY_exp	WT_exp	0.0205393	0.0839203	1.32379	none	ON	ON	N-acetyl-L,L-diaminopimelate aminotransferase	aminotransferase class I/II-fold pyridoxal phosphate-dependent enzyme	Amino Acids and Derivatives	Lysine, threonine, methionine, and cysteine	Lysine Biosynthesis DAP Pathway	N-acetyl-L,L-diaminopimelate aminotransferase (EC 2.6.1.-)	Cytoplasmic	CodY
SAUSA300_RS05120	SAUPAN003257000	2	codY_exp	WT_exp	0.00544259	0.0292731	-2.37421	down	ON	ON	acyltransferase	acyltransferase family protein	Other	Other	Other	Other	Cytoplasmic Membrane	GraR
SAUSA300_RS05135	atl	67	codY_exp	WT_exp	1.36399e-24	3.24629e-22	-1.71683	down	ON	ON	bifunctional autolysin	glucosaminidase domain-containing protein	Regulation and Cell signaling; Regulation and Cell signaling; Virulence, Disease and Defense	Quorum sensing and biofilm formation; Regulation and Cell signaling - no subcategory; Adhesion	Biofilm formation in Staphylococcus; Cell envelope-associated LytR-CpsA-Psr transcriptional attenuators; Adhesins in Staphylococcus	Bifunctional autolysin Atl; Bifunctional autolysin Atl; Bifunctional autolysin Atl	Extracellular	WalR; SigB				x	x
SAUSA300_RS05140	SAUPAN003261000	3	codY_exp	WT_exp	0.219511	0.465941	-1.26052	none	ON	ON	GNAT family N-acetyltransferase	GNAT family N-acetyltransferase	Other	Other	Experimental tye	GNAT family acetyltransferase YjcF	Cytoplasmic
SAUSA300_RS05145	SAUPAN003263000	2	codY_exp	WT_exp	0.870075	1	1.60092	none	ON	ON	hypothetical protein	osmotic stress response protein	Other	Other	Other	Other	no significant prediction
SAUSA300_RS05150	SAUPAN003264000	14	codY_exp	WT_exp	0.999999	1	-1.04555	none	ON	ON	hypothetical protein	polyisoprenyl-teichoic acid--peptidoglycan teichoic acid transferase	Regulation and Cell signaling	Regulation and Cell signaling - no subcategory	Cell envelope-associated LytR-CpsA-Psr transcriptional attenuators	Cell envelope-associated transcriptional attenuator LytR-CpsA-Psr, subfamily F2 (as in PMID19099556)	Cytoplasmic Membrane
SAUSA300_RS05155	fmtA	11	codY_exp	WT_exp	0.994773	1	-1.05942	none	ON	ON	protein FmtA	teichoic acid D-Ala esterase FmtA	Regulation and Cell signaling	Regulation and Cell signaling - no subcategory	Cell envelope-associated LytR-CpsA-Psr transcriptional attenuators	FmtA protein involved in methicillin resistance	Cytoplasmic Membrane
SAUSA300_RS05170	qoxB	6	codY_exp	WT_exp	0.000246378	0.00204849	-1.66755	down	ON	ON	cytochrome ubiquinol oxidase subunit I	cytochrome aa3 quinol oxidase subunit I	Respiration	Electron accepting reactions	Terminal cytochrome C oxidases	quinol oxidase polypeptide I QoxB (EC:1.9.3.-)	Cytoplasmic Membrane
SAUSA300_RS05175	qoxA	16	codY_exp	WT_exp	0.0123203	0.0554557	-1.34574	none	ON	ON	quinol oxidase subunit 2	cytochrome aa3 quinol oxidase subunit II	Respiration	Electron accepting reactions	Terminal cytochrome C oxidases	quinol oxidase polypeptide II QoxA (EC:1.9.3.-)	Cytoplasmic Membrane	GraR
SAUSA300_RS05190	folD	20	codY_exp	WT_exp	1.40782e-06	2.03067e-05	-1.57115	down	ON	ON	bifunctional methylenetetrahydrofolate dehydrogenase/methenyltetrahydrofolate cyclohydrolase	bifunctional methylenetetrahydrofolate dehydrogenase/methenyltetrahydrofolate cyclohydrolase FolD	Carbohydrates; Carbohydrates; Carbohydrates; Carbohydrates; Cofactors, Vitamins, Prosthetic Groups, Pigments	One-carbon Metabolism; One-carbon Metabolism; One-carbon Metabolism; One-carbon Metabolism; Folate and pterines	One-carbon metabolism by tetrahydropterines; One-carbon metabolism by tetrahydropterines; Serine-glyoxylate cycle; Serine-glyoxylate cycle; Folate Biosynthesis	Methenyltetrahydrofolate cyclohydrolase (EC 3.5.4.9); Methylenetetrahydrofolate dehydrogenase (NADP+) (EC 1.5.1.5); Methenyltetrahydrofolate cyclohydrolase (EC 3.5.4.9); Methylenetetrahydrofolate dehydrogenase (NADP+) (EC 1.5.1.5); Methylenetetrahydrofolate dehydrogenase (NADP+) (EC 1.5.1.5)	Cytoplasmic
SAUSA300_RS05195	purE	6	codY_exp	WT_exp	5.20968e-06	6.3995e-05	-2.44693	down	ON	ON	5-(carboxyamino)imidazole ribonucleotide mutase	5-(carboxyamino)imidazole ribonucleotide mutase	Nucleosides and Nucleotides	Purines	De Novo Purine Biosynthesis	Phosphoribosylaminoimidazole carboxylase catalytic subunit (EC 4.1.1.21)	Cytoplasmic Membrane
SAUSA300_RS05200	purK	13	codY_exp	WT_exp	4.45323e-06	5.5418e-05	-1.77267	down	ON	ON	5-(carboxyamino)imidazole ribonucleotide synthase	5-(carboxyamino)imidazole ribonucleotide synthase	Nucleosides and Nucleotides	Purines	De Novo Purine Biosynthesis	Phosphoribosylaminoimidazole carboxylase ATPase subunit (EC 4.1.1.21)	Cytoplasmic Membrane
SAUSA300_RS05205	purC	18	codY_exp	WT_exp	2.05754e-10	6.31865e-09	-1.78989	down	ON	ON	phosphoribosylaminoimidazolesuccinocarboxamide synthase	phosphoribosylaminoimidazolesuccinocarboxamide synthase	Nucleosides and Nucleotides	Purines	De Novo Purine Biosynthesis	Phosphoribosylaminoimidazole-succinocarboxamide synthase (EC 6.3.2.6)	Cytoplasmic
SAUSA300_RS05210	purS	6	codY_exp	WT_exp	0.000364215	0.00292602	-1.77134	down	ON	ON	phosphoribosylformylglycinamidine synthase	phosphoribosylformylglycinamidine synthase subunit PurS	Nucleosides and Nucleotides	Purines	De Novo Purine Biosynthesis	Phosphoribosylformylglycinamidine synthase, PurS subunit (EC 6.3.5.3)	Cytoplasmic
SAUSA300_RS05215	purQ	11	codY_exp	WT_exp	4.48953e-07	7.30605e-06	-2.08364	down	ON	ON	phosphoribosylformylglycinamidine synthase subunit PurQ	phosphoribosylformylglycinamidine synthase I	Nucleosides and Nucleotides	Purines	De Novo Purine Biosynthesis	Phosphoribosylformylglycinamidine synthase, glutamine amidotransferase subunit (EC 6.3.5.3)	Cytoplasmic
SAUSA300_RS05220	purL	46	codY_exp	WT_exp	6.74495e-12	2.79182e-10	-1.80372	down	ON	ON	phosphoribosylformylglycinamidine synthase subunit PurL	phosphoribosylformylglycinamidine synthase subunit PurL	Nucleosides and Nucleotides	Purines	De Novo Purine Biosynthesis	Phosphoribosylformylglycinamidine synthase, synthetase subunit (EC 6.3.5.3)	Cytoplasmic
SAUSA300_RS05225	purF	16	codY_exp	WT_exp	3.8097e-06	4.93914e-05	-1.69687	down	ON	ON	amidophosphoribosyltransferase	amidophosphoribosyltransferase	Nucleosides and Nucleotides; Virulence, Disease and Defense	Purines; Bacteriocins, ribosomally synthesized antibacterial peptides	De Novo Purine Biosynthesis; Colicin V and Bacteriocin Production Cluster	Amidophosphoribosyltransferase (EC 2.4.2.14); Amidophosphoribosyltransferase (EC 2.4.2.14)	Cytoplasmic						x
SAUSA300_RS05230	purM	13	codY_exp	WT_exp	0.00413092	0.02327	-1.37342	none	ON	ON	phosphoribosylformylglycinamidine cyclo-ligase	phosphoribosylformylglycinamidine cyclo-ligase	Nucleosides and Nucleotides	Purines	De Novo Purine Biosynthesis	Phosphoribosylformylglycinamidine cyclo-ligase (EC 6.3.3.1)	Cytoplasmic
SAUSA300_RS05235	purN	7	codY_exp	WT_exp	0.0195634	0.0807997	-1.36414	none	ON	ON	phosphoribosylglycinamide formyltransferase	phosphoribosylglycinamide formyltransferase	Nucleosides and Nucleotides; Potassium metabolism	Purines; Potassium metabolism - no subcategory	De Novo Purine Biosynthesis; Glutathione-regulated potassium-efflux system and associated functions	Phosphoribosylglycinamide formyltransferase (EC 2.1.2.2); Phosphoribosylglycinamide formyltransferase (EC 2.1.2.2)	Cytoplasmic
SAUSA300_RS05240	purH	28	codY_exp	WT_exp	1.53864e-09	3.66197e-08	-1.66993	down	ON	ON	bifunctional phosphoribosylaminoimidazolecarboxamide formyltransferase/inosine monophosphate cyclohydrolase	bifunctional phosphoribosylaminoimidazolecarboxamide formyltransferase/IMP cyclohydrolase	Nucleosides and Nucleotides; Nucleosides and Nucleotides	Purines; Purines	De Novo Purine Biosynthesis; De Novo Purine Biosynthesis	IMP cyclohydrolase (EC 3.5.4.10); Phosphoribosylaminoimidazolecarboxamide formyltransferase (EC 2.1.2.3)	Cytoplasmic
SAUSA300_RS05245	purD	24	codY_exp	WT_exp	0.00128443	0.00852152	-1.59432	down	ON	ON	phosphoribosylamine--glycine ligase	phosphoribosylamine--glycine ligase	Miscellaneous; Nucleosides and Nucleotides	Miscellaneous - no subcategory; Purines	EC 6.3.4.- Ligases that form carbon-nitrogen bonds; De Novo Purine Biosynthesis	Phosphoribosylamine--glycine ligase (EC 6.3.4.13); Phosphoribosylamine--glycine ligase (EC 6.3.4.13)	Cytoplasmic
SAUSA300_RS05255	thiW	2	codY_exp	WT_exp	0.534585	0.873691	-1.42788	none	ON	ON	ABC transporter ATP-binding protein	energy-coupling factor ABC transporter ATP-binding protein	Membrane Transport	Membrane Transport - no subcategory	ECF class transporters	Duplicated ATPase component YkoD of energizing module of thiamin-regulated ECF transporter for HydroxyMethylPyrimidine	Cytoplasmic Membrane	S416
SAUSA300_RS05270	SAUSA300_RS05270	3	codY_exp	WT_exp	0.0278362	0.106	-2.20825	none	ON	ON	hypothetical protein	glycopeptide resistance-associated protein GraF	Other	Other	Other	Other	no significant prediction
SAUSA300_RS05280	SAUPAN003301000	8	codY_exp	WT_exp	0.0584105	0.182876	-1.28431	none	ON	ON	class I SAM-dependent rRNA methyltransferase	class I SAM-dependent rRNA methyltransferase	Protein Metabolism	Protein biosynthesis	Ribosome biogenesis bacterial	LSU m5C1962 methyltransferase RlmI	Cytoplasmic
SAUSA300_RS05285	SAUPAN003302000	10	codY_exp	WT_exp	0.00139026	0.00912776	-1.53289	down	ON	ON	hypothetical protein	hypothetical protein	Other	Other	Other	Other	no significant prediction	SigB
SAUSA300_RS05290	ptsH	7	codY_exp	WT_exp	0.12708	0.317117	-1.278	none	ON	ON	phosphocarrier protein HPr	phosphocarrier protein HPr	Carbohydrates; Carbohydrates; Regulation and Cell signaling	Monosaccharides; Sugar alcohols; Regulation and Cell signaling - no subcategory	Fructose utilization; Mannitol Utilization; HPr catabolite repression system	Phosphocarrier protein of PTS system; Phosphocarrier protein of PTS system; Phosphocarrier protein of PTS system	Cytoplasmic
SAUSA300_RS05295	ptsI	27	codY_exp	WT_exp	0.932212	1	-1.11586	none	ON	ON	phosphoenolpyruvate--protein phosphotransferase	phosphoenolpyruvate--protein phosphotransferase	Carbohydrates; Carbohydrates	Monosaccharides; Sugar alcohols	Fructose utilization; Mannitol Utilization	Phosphoenolpyruvate-protein phosphotransferase of PTS system (EC 2.7.3.9); Phosphoenolpyruvate-protein phosphotransferase of PTS system (EC 2.7.3.9)	Cytoplasmic
SAUSA300_RS05305	cydA	5	codY_exp	WT_exp	0.442533	0.761172	-1.38512	none	ON	ON	cytochrome ubiquinol oxidase subunit I	cytochrome ubiquinol oxidase subunit I	Respiration; Respiration	Electron accepting reactions; Electron accepting reactions	Terminal cytochrome d ubiquinol oxidases; Terminal cytochrome oxidases	Cytochrome d ubiquinol oxidase subunit I (EC 1.10.3.-); Cytochrome d ubiquinol oxidase subunit I (EC 1.10.3.-)	Cytoplasmic Membrane
SAUSA300_RS05310	cydB	5	codY_exp	WT_exp	0.101934	0.267331	-1.30415	none	ON	ON	cytochrome D ubiquinol oxidase subunit II	cytochrome d ubiquinol oxidase subunit II	Respiration; Respiration	Electron accepting reactions; Electron accepting reactions	Terminal cytochrome d ubiquinol oxidases; Terminal cytochrome oxidases	Cytochrome d ubiquinol oxidase subunit II (EC 1.10.3.-); Cytochrome d ubiquinol oxidase subunit II (EC 1.10.3.-)	Cytoplasmic Membrane
SAUSA300_RS05315	ktrA	7	codY_exp	WT_exp	0.966539	1	-1.0578	none	ON	ON	potassium transporter Trk	TrkA family potassium uptake protein	Potassium metabolism; Potassium metabolism; Potassium metabolism	Potassium metabolism - no subcategory; Potassium metabolism - no subcategory; Potassium metabolism - no subcategory	Glutathione-regulated potassium-efflux system and associated functions; Hyperosmotic potassium uptake; Potassium homeostasis	Trk system potassium uptake protein TrkA; Trk system potassium uptake protein TrkA; Trk system potassium uptake protein TrkA	Cytoplasmic
SAUSA300_RS05325	rnjA	25	codY_exp	WT_exp	0.00170143	0.0107984	-1.35421	none	ON	ON	ribonuclease J 1	ribonuclease J	Other	Other	Bacterial RNA-metabolizing Zn-dependent hydrolases	Ribonuclease J1 (endonuclease and 5' exonuclease)	Cytoplasmic
SAUSA300_RS05330	rpoY	6	codY_exp	WT_exp	0.590873	0.924934	-1.19422	none	ON	ON	hypothetical protein	DNA-dependent RNA polymerase subunit epsilon	Other; Other	Other; Other	Bacterial RNA-metabolizing Zn-dependent hydrolases; Conserved gene cluster associated with Met-tRNA formyltransferase	Protein of unknown function DUF1447; Protein of unknown function DUF1447	Cytoplasmic
SAUSA300_RS05340	def	13	codY_exp	WT_exp	0.999884	1	1.02585	none	ON	ON	peptide deformylase	peptide deformylase	Carbohydrates; Protein Metabolism	Central carbohydrate metabolism; Protein biosynthesis	Dehydrogenase complexes; Translation termination factors bacterial	Peptide deformylase (EC 3.5.1.88); Peptide deformylase (EC 3.5.1.88)	Cytoplasmic
SAUSA300_RS05345	SAUPAN003316000	8	codY_exp	WT_exp	0.77319	1	1.10985	none	ON	ON	cell-wall-binding lipoprotein	YkyA family protein	Other	Other	Other	Other	no significant prediction
SAUSA300_RS05350	pdhA	15	codY_exp	WT_exp	0.000230019	0.00193786	-1.66584	down	ON	ON	pyruvate dehydrogenase E1 component subunit alpha	pyruvate dehydrogenase (acetyl-transferring) E1 component subunit alpha	Carbohydrates; Carbohydrates	Central carbohydrate metabolism; Central carbohydrate metabolism	Dehydrogenase complexes; Pyruvate metabolism II: acetyl-CoA, acetogenesis from pyruvate	Pyruvate dehydrogenase E1 component alpha subunit (EC 1.2.4.1); Pyruvate dehydrogenase E1 component alpha subunit (EC 1.2.4.1)	Cytoplasmic
SAUSA300_RS05355	pdhB	23	codY_exp	WT_exp	4.70657e-07	7.59433e-06	-1.56865	down	ON	ON	pyruvate dehydrogenase E1 component subunit beta	alpha-ketoacid dehydrogenase subunit beta	Carbohydrates; Carbohydrates	Central carbohydrate metabolism; Central carbohydrate metabolism	Dehydrogenase complexes; Pyruvate metabolism II: acetyl-CoA, acetogenesis from pyruvate	Pyruvate dehydrogenase E1 component beta subunit (EC 1.2.4.1); Pyruvate dehydrogenase E1 component beta subunit (EC 1.2.4.1)	Cytoplasmic
SAUSA300_RS05360	pdhC	20	codY_exp	WT_exp	0.00312555	0.0182547	-1.34395	none	ON	ON	dihydrolipoyllysine-residue acetyltransferase component of pyruvate dehydrogenase complex	2-oxo acid dehydrogenase subunit E2	Carbohydrates; Carbohydrates; Cofactors, Vitamins, Prosthetic Groups, Pigments	Central carbohydrate metabolism; Central carbohydrate metabolism; Lipoic acid	Dehydrogenase complexes; Pyruvate metabolism II: acetyl-CoA, acetogenesis from pyruvate; Lipoic acid metabolism	Dihydrolipoamide acetyltransferase component of pyruvate dehydrogenase complex (EC 2.3.1.12); Dihydrolipoamide acetyltransferase component of pyruvate dehydrogenase complex (EC 2.3.1.12); Dihydrolipoamide acetyltransferase component of pyruvate dehydrogenase complex (EC 2.3.1.12)	Cytoplasmic
SAUSA300_RS05365	pdhD	22	codY_exp	WT_exp	0.00116687	0.00787842	-1.53116	down	ON	ON	dihydrolipoyl dehydrogenase	dihydrolipoyl dehydrogenase	Carbohydrates; Carbohydrates; Carbohydrates	Central carbohydrate metabolism; Central carbohydrate metabolism; Central carbohydrate metabolism	Dehydrogenase complexes; Pyruvate metabolism II: acetyl-CoA, acetogenesis from pyruvate; TCA Cycle	Dihydrolipoamide dehydrogenase of pyruvate dehydrogenase complex (EC 1.8.1.4); Dihydrolipoamide dehydrogenase of pyruvate dehydrogenase complex (EC 1.8.1.4); Dihydrolipoamide dehydrogenase of pyruvate dehydrogenase complex (EC 1.8.1.4)	Cytoplasmic
SAUSA300_RS05370	SAUPAN003321000	2	codY_exp	WT_exp	0.0482891	0.160458	-1.549	none	ON	ON	hypothetical protein	UPF0223 family protein	Other	Other	Other	Other	no significant prediction
SAUSA300_RS05375	SAUPAN003322000	2	codY_exp	WT_exp	0.141454	0.341354	1.35423	none	ON	ON	XRE family transcriptional regulator	XRE family transcriptional regulator	Other; Other	Other; urea cycle, polyamines	Amino Acids and Derivatives; Polyamine Metabolism	Arginine; Transcriptional regulator, MerR family, near polyamine transporter	Cytoplasmic
SAUSA300_RS05380	potA	9	codY_exp	WT_exp	0.199252	0.436216	-1.2853	none	ON	ON	spermidine/putrescine import ATP-binding protein PotA	ABC transporter ATP-binding protein	Other; Other	Other; urea cycle, polyamines	Amino Acids and Derivatives; Polyamine Metabolism	Arginine; Putrescine transport ATP-binding protein PotA (TC 3.A.1.11.1)	Cytoplasmic Membrane
SAUSA300_RS05395	potD	13	codY_exp	WT_exp	0.99471	1	-1.06978	none	ON	ON	spermidine/putrescine ABC transporter substrate-binding protein	spermidine/putrescine ABC transporter substrate-binding protein	Other; Other	Other; urea cycle, polyamines	Amino Acids and Derivatives; Polyamine Metabolism	Arginine; ABC transporter, periplasmic spermidine putrescine-binding protein PotD (TC 3.A.1.11.1)	no significant prediction
SAUSA300_RS05400	SAUPAN003327000	12	codY_exp	WT_exp	0.750206	1	1.1731	none	ON	ON	hypothetical protein	DUF4064 domain-containing protein	Other	Other	Other	Other	Cytoplasmic Membrane
SAUSA300_RS05415	SAUPAN003332000	7	codY_exp	WT_exp	0.738486	1	1.12193	none	ON	ON	hypothetical protein	YktB family protein	Other	Other	Other	Other	Cytoplasmic
SAUSA300_RS05420	imp	5	codY_exp	WT_exp	0.0972509	0.257532	-1.51842	none	ON	ON	inositol monophosphatase	inositol monophosphatase	Stress Response	Stress Response - no subcategory	Flavohaemoglobin	Inositol-1-monophosphatase (EC 3.1.3.25)	Cytoplasmic
SAUSA300_RS05430	typA	23	codY_exp	WT_exp	0.179552	0.405056	-1.23046	none	ON	ON	translational GTPase TypA	translational GTPase TypA	Protein Metabolism	Protein biosynthesis	Universal GTPases	GTP-binding protein TypA/BipA	Cytoplasmic Membrane
SAUSA300_RS05440	SAUPAN003338000	7	codY_exp	WT_exp	0.351005	0.647475	-1.31735	none	ON	ON	hypothetical protein	hypothetical protein	Other	Other	Other	Other	no significant prediction
SAUSA300_RS05445	SAUPAN003339000	4	codY_exp	WT_exp	0.347253	0.64129	1.27096	none	ON	ON	hypothetical protein	YlaN family protein	Other	Other	Other	Other	Cytoplasmic
SAUSA300_RS05450	ftsW	2	codY_exp	WT_exp	0.217242	0.462154	-1.68855	none	ON	ON	cell division protein FtsW	cell division protein FtsW	Cell Division and Cell Cycle	Cell Division and Cell Cycle - no subcategory	Bacterial Cytoskeleton	Cell division protein FtsW	Cytoplasmic Membrane
SAUSA300_RS05455	pycA	61	codY_exp	WT_exp	7.12893e-21	1.04411e-18	1.62165	up	ON	ON	pyruvate carboxylase	pyruvate carboxylase	Carbohydrates	Central carbohydrate metabolism	Pyruvate metabolism I: anaplerotic reactions, PEP	Pyruvate carboxylase (EC 6.4.1.1)	Cytoplasmic	CodY
SAUSA300_RS05465	ctaB	3	codY_exp	WT_exp	0.278329	0.552694	-1.21077	none	ON	ON	protoheme IX farnesyltransferase	heme o synthase	Respiration; Stress Response	Respiration - no subcategory; Stress Response - no subcategory	Biogenesis of cytochrome c oxidases; Flavohaemoglobin	Heme O synthase, protoheme IX farnesyltransferase (EC 2.5.1.-) COX10-CtaB; Heme O synthase, protoheme IX farnesyltransferase (EC 2.5.1.-) COX10-CtaB	Cytoplasmic Membrane
SAUSA300_RS05480	SAUPAN003346000	6	codY_exp	WT_exp	0.830392	1	1.11828	none	ON	ON	hypothetical protein	CAP domain-containing protein	Other	Other	Other	Other	no significant prediction
SAUSA300_RS05485	SAUPAN003347000	2	codY_exp	WT_exp	0.904004	1	1.13473	none	OFF	OFF	regulator	YlbF family regulator	Other	Other	Other	Other	Cytoplasmic
SAUSA300_RS05490	SAUPAN003348000	14	codY_exp	WT_exp	0.994596	1	-1.09909	none	ON	ON	glycerophosphodiester phosphodiesterase	glycerophosphodiester phosphodiesterase	Carbohydrates	Sugar alcohols	Glycerol and Glycerol-3-phosphate Uptake and Utilization	Glycerophosphoryl diester phosphodiesterase (EC 3.1.4.46)	Cytoplasmic
SAUSA300_RS05505	rsmD	5	codY_exp	WT_exp	0.827931	1	1.2184	none	ON	ON	methyltransferase	16S rRNA (guanine(966)-N(2))-methyltransferase RsmD	Other	Other	CBSS-269801.1.peg.1715	Ribosomal RNA small subunit methyltransferase D (EC 2.1.1.-)	Cytoplasmic
SAUSA300_RS05510	coaD	4	codY_exp	WT_exp	0.554655	0.8927	-1.14968	none	ON	ON	phosphopantetheine adenylyltransferase	pantetheine-phosphate adenylyltransferase	Cofactors, Vitamins, Prosthetic Groups, Pigments	Coenzyme A	Coenzyme A Biosynthesis	Phosphopantetheine adenylyltransferase (EC 2.7.7.3)	Cytoplasmic
SAUSA300_RS05515	SAUPAN003353000	4	codY_exp	WT_exp	0.923463	1	-1.08148	none	ON	OFF	hypothetical protein	nucleotidyltransferase	Other	Other	CBSS-269801.1.peg.1715	FIG007079: UPF0348 protein family	no significant prediction
SAUSA300_RS05520	SAUPAN003354000	4	codY_exp	WT_exp	0.500888	0.835105	-1.14768	none	ON	ON	DNA-binding protein	DUF177 domain-containing protein	Other	Other	Other	Other	Cytoplasmic
SAUSA300_RS05535	isdB	41	codY_exp	WT_exp	0.0584935	0.182876	1.24815	none	ON	ON	iron-regulated surface determinant protein B	heme uptake protein IsdB	Iron acquisition and metabolism	Iron acquisition and metabolism - no subcategory	Heme, hemin uptake and utilization systems in GramPositives	Cell surface receptor IsdB for hemoglobin and hemoglobin-haptoglobin complexes	Cellwall	Fur	heme-iron acquisition (hemoglobin binding surface proteins)				x
SAUSA300_RS05540	isdA	11	codY_exp	WT_exp	0.00056233	0.00429693	1.47254	none	ON	ON	iron-regulated surface determinant protein A	LPXTG-anchored heme-scavenging protein IsdA	Cell Wall and Capsule; Iron acquisition and metabolism	Gram-Positive cell wall components; Iron acquisition and metabolism - no subcategory	Sortase; Heme, hemin uptake and utilization systems in GramPositives	Cell surface protein IsdA, transfers heme from hemoglobin to apo-IsdC; Cell surface protein IsdA, transfers heme from hemoglobin to apo-IsdC	Cellwall	Fur	membrane bound adhesins				x
SAUSA300_RS05545	isdC	8	codY_exp	WT_exp	0.984034	1	1.04656	none	ON	ON	iron-regulated surface determinant protein C	heme uptake protein IsdC	Iron acquisition and metabolism	Iron acquisition and metabolism - no subcategory	Heme, hemin uptake and utilization systems in GramPositives	NPQTN cell wall anchored protein IsdC	no significant prediction	Fur
SAUSA300_RS05550	isdD	8	codY_exp	WT_exp	0.0406074	0.141865	-1.32509	none	ON	ON	hypothetical protein	iron-regulated surface determinant protein IsdD	Iron acquisition and metabolism	Iron acquisition and metabolism - no subcategory	Heme, hemin uptake and utilization systems in GramPositives	Heme transporter IsdDEF, membrane component IsdD	no significant prediction	Fur
SAUSA300_RS05555	isdE	17	codY_exp	WT_exp	0.999374	1	-1.04865	none	ON	ON	heme uptake system protein IsdE	heme ABC transporter substrate-binding protein IsdE	Iron acquisition and metabolism	Iron acquisition and metabolism - no subcategory	Heme, hemin uptake and utilization systems in GramPositives	Heme transporter IsdDEF, lipoprotein IsdE	Cytoplasmic	Fur
SAUSA300_RS05560	isdF	4	codY_exp	WT_exp	0.697049	1	-1.11995	none	ON	ON	hemin ABC transporter permease	hemin ABC transporter permease protein IsdF	Iron acquisition and metabolism	Iron acquisition and metabolism - no subcategory	Heme, hemin uptake and utilization systems in GramPositives	Heme transporter IsdDEF, permease component IsdF	Cytoplasmic Membrane	Fur
SAUSA300_RS05565	srtB	6	codY_exp	WT_exp	0.565236	0.89984	-1.15749	none	ON	ON	SrtB family sortase	class B sortase	Cell Wall and Capsule; Iron acquisition and metabolism	Gram-Positive cell wall components; Iron acquisition and metabolism - no subcategory	Sortase; Heme, hemin uptake and utilization systems in GramPositives	NPQTN specific sortase B; NPQTN specific sortase B	no significant prediction	Fur
SAUSA300_RS05570	isdG	4	codY_exp	WT_exp	0.999921	1	1.09049	none	ON	ON	monooxygenase IsdI	staphylobilin-forming heme oxygenase IsdG	Iron acquisition and metabolism	Iron acquisition and metabolism - no subcategory	Heme, hemin uptake and utilization systems in GramPositives	Heme-degrading cytoplasmic oxygenase IsdG	Cytoplasmic	Fur
SAUSA300_RS05580	SAUPAN003372000	4	codY_exp	WT_exp	0.0284609	0.107387	-1.50183	none	ON	ON	RNA methyltransferase	RNA methyltransferase	Other	Other	Other	Other	no significant prediction
SAUSA300_RS05585	pheS	9	codY_exp	WT_exp	0.797137	1	-1.13984	none	ON	ON	phenylalanine--tRNA ligase subunit alpha	phenylalanine--tRNA ligase subunit alpha	Protein Metabolism	Protein biosynthesis	tRNA aminoacylation, Phe	Phenylalanyl-tRNA synthetase alpha chain (EC 6.1.1.20)	Cytoplasmic	S450
SAUSA300_RS05590	pheT	30	codY_exp	WT_exp	0.961856	1	-1.10206	none	ON	ON	phenylalanine--tRNA ligase subunit beta	phenylalanine--tRNA ligase subunit beta	Protein Metabolism	Protein biosynthesis	tRNA aminoacylation, Phe	Phenylalanyl-tRNA synthetase beta chain (EC 6.1.1.20)	Cytoplasmic	S450
SAUSA300_RS05595	rnhC	5	codY_exp	WT_exp	0.653218	0.973182	-1.13066	none	ON	ON	ribonuclease HIII	ribonuclease HIII	RNA Metabolism	RNA processing and modification	Ribonuclease H	Ribonuclease HIII (EC 3.1.26.4)	no significant prediction
SAUSA300_RS05610	polX	11	codY_exp	WT_exp	0.705506	1	-1.11702	none	ON	ON	DNA polymerase/3'-5' exonuclease PolX	DNA polymerase/3'-5' exonuclease PolX	Other	Other	CBSS-198094.1.peg.4426	DNA polymerase X family	Cytoplasmic
SAUSA300_RS05615	mutS2	15	codY_exp	WT_exp	0.996476	1	-1.05613	none	ON	ON	endonuclease MutS2	endonuclease MutS2	DNA Metabolism	DNA repair	DNA repair, bacterial MutL-MutS system	Recombination inhibitory protein MutS2	Cytoplasmic
SAUSA300_RS05620	trxA	10	codY_exp	WT_exp	0.928075	1	1.07462	none	ON	ON	thiol reductase thioredoxin	thioredoxin	Other	Other	Prolyl-tRNA synthetase associated editing enzymes	Thioredoxin	Cytoplasmic
SAUSA300_RS05630	uvrC	8	codY_exp	WT_exp	0.999993	1	-1.00153	none	ON	ON	excinuclease ABC subunit C	excinuclease ABC subunit UvrC	DNA Metabolism	DNA repair	DNA repair, UvrABC system	Excinuclease ABC subunit C	Cytoplasmic
SAUSA300_RS05640	sdhA	12	codY_exp	WT_exp	0.864526	1	-1.2041	none	ON	ON	succinate dehydrogenase flavoprotein subunit	succinate dehydrogenase flavoprotein subunit	Carbohydrates; Carbohydrates; Respiration	Central carbohydrate metabolism; One-carbon Metabolism; Electron donating reactions	TCA Cycle; Serine-glyoxylate cycle; Succinate dehydrogenase	Succinate dehydrogenase flavoprotein subunit (EC 1.3.99.1); Succinate dehydrogenase flavoprotein subunit (EC 1.3.99.1); Succinate dehydrogenase flavoprotein subunit (EC 1.3.99.1)	Cytoplasmic	CcpA
SAUSA300_RS05645	sdhB	5	codY_exp	WT_exp	0.00547572	0.0293684	-1.60782	down	ON	ON	succinate dehydrogenase iron-sulfur subunit	succinate dehydrogenase iron-sulfur subunit	Carbohydrates; Carbohydrates; Respiration	Central carbohydrate metabolism; One-carbon Metabolism; Electron donating reactions	TCA Cycle; Serine-glyoxylate cycle; Succinate dehydrogenase	Succinate dehydrogenase iron-sulfur protein (EC 1.3.99.1); Succinate dehydrogenase iron-sulfur protein (EC 1.3.99.1); Succinate dehydrogenase iron-sulfur protein (EC 1.3.99.1)	Cytoplasmic	CcpA
SAUSA300_RS05650	murI	9	codY_exp	WT_exp	0.723011	1	1.13603	none	ON	ON	glutamate racemase	glutamate racemase	Other; Other; Cell Wall and Capsule	Other; ammonia assimilation; Cell Wall and Capsule - no subcategory	Amino Acids and Derivatives; Glutamine, Glutamate, Aspartate and Asparagine Biosynthesis; Peptidoglycan Biosynthesis	Glutamine, glutamate, aspartate, asparagine; Glutamate racemase (EC 5.1.1.3); Glutamate racemase (EC 5.1.1.3)	no significant prediction
SAUSA300_RS05655	SAUPAN003391000	6	codY_exp	WT_exp	0.570379	0.905001	-1.16992	none	ON	ON	non-canonical purine NTP pyrophosphatase	XTP/dITP diphosphatase	Nucleosides and Nucleotides; Stress Response	Detoxification; Heat shock	Housecleaning nucleoside triphosphate pyrophosphatases; Heat shock dnaK gene cluster extended	Nucleoside 5-triphosphatase RdgB (dHAPTP, dITP, XTP-specific) (EC 3.6.1.15); Nucleoside 5-triphosphatase RdgB (dHAPTP, dITP, XTP-specific) (EC 3.6.1.15)	Cytoplasmic
SAUSA300_RS05670	ecb	5	codY_exp	WT_exp	0.281827	0.556216	1.23508	none	ON	ON	fibrinogen-binding protein	complement convertase inhibitor Ecb	Virulence, Disease and Defense	Adhesion	Adhesins in Staphylococcus	Hypothetical protein, similarity with fibrinogen-binding protein Efb	Extracellular	S871; SaeR				x	x
SAUSA300_RS05690	efb	4	codY_exp	WT_exp	0.186565	0.415948	1.31529	none	ON	ON	fibrinogen-binding protein	complement convertase inhibitor Efb	Virulence, Disease and Defense	Adhesion	Adhesins in Staphylococcus	Extracellular fibrinogen-binding protein Efb	Extracellular	SaeR	secreted adhesins/ clotting factors; immune evasion			x	x
SAUSA300_RS05715	SAUPAN003416000	2	codY_exp	WT_exp	0.994607	1	1.55146	none	ON	OFF	hypothetical protein	hypothetical protein	Other	Other	Other	Other	no significant prediction
SAUSA300_RS05720	hla	10	codY_exp	WT_exp	2.81941e-13	1.53376e-11	35.773	up	ON	ON	alpha-hemolysin	alpha-hemolysin	Virulence, Disease and Defense	Toxins and superantigens	Staphylococcus Two-component and Pore-forming Cytolysins	Alpha-hemolysin precursor	Extracellular	S871; SaeR; CcpA	cytolytic toxins		x		x
SAUSA300_RS05730	SAUSA300_RS05730	2	codY_exp	WT_exp	0.290069	0.567291	-1.30612	none	OFF	OFF	hypothetical protein	hypothetical protein	Other	Other	Other	Other	no significant prediction
SAUSA300_RS05760	arcC1	2	codY_exp	WT_exp	0.0576034	0.181427	-5.97403	none	OFF	OFF	carbamate kinase 1	carbamate kinase	Other; Other; Other; Other; Other; Other	Other; urea cycle, polyamines; Other; urea cycle, polyamines; Other; urea cycle, polyamines	Amino Acids and Derivatives; Arginine Deiminase Pathway; Amino Acids and Derivatives; Arginine and Ornithine Degradation; Amino Acids and Derivatives; Polyamine Metabolism	Arginine; Carbamate kinase (EC 2.7.2.2); Arginine; Carbamate kinase (EC 2.7.2.2); Arginine; Carbamate kinase (EC 2.7.2.2)	Cytoplasmic
SAUSA300_RS05780	SAUSA300_RS05780	4	codY_exp	WT_exp	0.00365944	0.020861	-1.72047	down	ON	ON	hypothetical protein	hypothetical protein	Other	Other	Other	Other	no significant prediction
SAUSA300_RS05800	SAUPAN003442000	4	codY_exp	WT_exp	0.0173244	0.0732254	-1.50128	none	ON	ON	noncanonical pyrimidine nucleotidase, YjjG family	YjjG family noncanonical pyrimidine nucleotidase	Nucleosides and Nucleotides	Detoxification	Housecleaning nucleoside triphosphate pyrophosphatases	5'-nucleotidase YjjG (EC 3.1.3.5)	Cytoplasmic
SAUSA300_RS05805	SAUPAN003443000	8	codY_exp	WT_exp	0.855853	1	-1.09481	none	ON	ON	hypothetical protein	N-acetyltransferase	Other	Other	Other	Other	no significant prediction
SAUSA300_RS05810	bshC	14	codY_exp	WT_exp	0.477835	0.805132	-1.19119	none	ON	ON	bacillithiol biosynthesis cysteine-adding enzyme BshC	bacillithiol biosynthesis cysteine-adding enzyme BshC	Other	Other	Other	Other	Cytoplasmic
SAUSA300_RS05815	mraZ	2	codY_exp	WT_exp	0.894101	1	-1.12431	none	ON	ON	division/cell wall cluster transcriptional repressor MraZ	division/cell wall cluster transcriptional repressor MraZ	Cell Division and Cell Cycle	Cell Division and Cell Cycle - no subcategory	Bacterial Cytoskeleton	Cell division protein MraZ	Cytoplasmic
SAUSA300_RS05820	mraW	11	codY_exp	WT_exp	0.391568	0.702683	-1.15161	none	ON	ON	ribosomal RNA small subunit methyltransferase H	16S rRNA (cytosine(1402)-N(4))-methyltransferase RsmH	Other; Other	Other; Other	Bacterial Cell Division; RP Bacterial Cell Division	rRNA small subunit methyltransferase H; rRNA small subunit methyltransferase H	Cytoplasmic
SAUSA300_RS05825	ftsL	4	codY_exp	WT_exp	0.263771	0.530327	-1.24867	none	ON	ON	cell division protein FtsL	cell division protein FtsL	Cell Division and Cell Cycle	Cell Division and Cell Cycle - no subcategory	Bacterial Cytoskeleton	Cell division protein FtsL	Cytoplasmic
SAUSA300_RS05830	pbp1	16	codY_exp	WT_exp	0.00987494	0.0468875	-1.29649	none	ON	ON	penicillin-binding protein	penicillin-binding protein	Cell Division and Cell Cycle; Cell Wall and Capsule	Cell Division and Cell Cycle - no subcategory; Cell Wall and Capsule - no subcategory	Bacterial Cytoskeleton; Peptidoglycan Biosynthesis	Cell division protein FtsI [Peptidoglycan synthetase] (EC 2.4.1.129); Cell division protein FtsI [Peptidoglycan synthetase] (EC 2.4.1.129)	Cytoplasmic Membrane
SAUSA300_RS05840	murD	17	codY_exp	WT_exp	0.318477	0.60517	-1.22703	none	ON	ON	UDP-N-acetylmuramoyl-L-alanine--D-glutamate ligase	UDP-N-acetylmuramoyl-L-alanine--D-glutamate ligase	Cell Wall and Capsule; Cell Wall and Capsule	Cell Wall and Capsule - no subcategory; Cell Wall and Capsule - no subcategory	Peptidoglycan Biosynthesis; Peptidoglycan biosynthesis--gjo	UDP-N-acetylmuramoylalanine--D-glutamate ligase (EC 6.3.2.9); UDP-N-acetylmuramoylalanine--D-glutamate ligase (EC 6.3.2.9)	Cytoplasmic
SAUSA300_RS05845	divIB	10	codY_exp	WT_exp	0.00925413	0.0443825	-1.47254	none	ON	ON	cell division protein DivIB	cell division protein FtsQ/DivIB	Cell Division and Cell Cycle	Cell Division and Cell Cycle - no subcategory	Bacterial Cytoskeleton	Cell division protein FtsQ	Cellwall
SAUSA300_RS05850	ftsA	16	codY_exp	WT_exp	0.916563	1	-1.11246	none	ON	ON	cell division protein FtsA	cell division protein FtsA	Cell Division and Cell Cycle	Cell Division and Cell Cycle - no subcategory	Bacterial Cytoskeleton	Cell division protein FtsA	Cytoplasmic
SAUSA300_RS05855	ftsZ	25	codY_exp	WT_exp	0.999997	1	-1.05275	none	ON	ON	cell division protein FtsZ	cell division protein FtsZ	Cell Division and Cell Cycle	Cell Division and Cell Cycle - no subcategory	Bacterial Cytoskeleton	Cell division protein FtsZ (EC 3.4.24.-)	Cytoplasmic
SAUSA300_RS05860	SAUPAN003457000	5	codY_exp	WT_exp	0.853393	1	1.08363	none	ON	ON	laccase	peptidoglycan editing factor PgeF	Other	Other	Other	Other	no significant prediction
SAUSA300_RS05865	SAUPAN003459000	9	codY_exp	WT_exp	1.66135e-05	0.000177708	2.41933	up	ON	ON	YggS family pyridoxal phosphate enzyme	YggS family pyridoxal phosphate-dependent enzyme	Amino Acids and Derivatives	Proline and 4-hydroxyproline	A Hypothetical Protein Related to Proline Metabolism	Hypothetical protein YggS, proline synthase co-transcribed bacterial homolog PROSC	Cytoplasmic
SAUSA300_RS05870	sepF	4	codY_exp	WT_exp	0.943305	1	-1.05886	none	ON	ON	cell division protein SepF	cell division protein SepF	Other	Other	Cell Division Cluster	FIG001960: FtsZ-interacting protein related to cell division	no significant prediction
SAUSA300_RS05880	SAUPAN003462000	2	codY_exp	WT_exp	0.994164	1	1.00089	none	ON	ON	S4 RNA-binding protein	RNA-binding protein	Other	Other	Cell Division Cluster	FIG001583: hypothetical protein, contains S4-like RNA binding domain	Cytoplasmic
SAUSA300_RS05885	SAUPAN003463000	9	codY_exp	WT_exp	0.810873	1	-1.13474	none	ON	ON	cell division protein DivIVA	DivIVA domain-containing protein	Cell Division and Cell Cycle	Cell Division and Cell Cycle - no subcategory	Bacterial Cytoskeleton	Cell division initiation protein DivIVA	Cytoplasmic
SAUSA300_RS05890	ileS	32	codY_exp	WT_exp	0.672754	0.992964	-1.23044	none	ON	ON	isoleucine--tRNA ligase	isoleucine--tRNA ligase	Other; Other	Other; Other	Cell Division Cluster; tRNA synthetase relationships	Isoleucyl-tRNA synthetase (EC 6.1.1.5); Isoleucyl-tRNA synthetase (EC 6.1.1.5)	Cytoplasmic	S476; S477
SAUSA300_RS05895	SAUPAN003469000	2	codY_exp	WT_exp	0.567605	0.902857	1.18085	none	ON	ON	glyoxalase	VOC family protein	Other	Other	Other	Other	Cytoplasmic
SAUSA300_RS05905	lspA	3	codY_exp	WT_exp	0.994866	1	-1.01349	none	ON	ON	lipoprotein signal peptidase	signal peptidase II	Protein Metabolism; Protein Metabolism; Regulation and Cell signaling	Protein processing and modification; Protein processing and modification; Regulation and Cell signaling - no subcategory	Lipoprotein Biosynthesis; Signal peptidase; Sex pheromones in Enterococcus faecalis and other Firmicutes	Lipoprotein signal peptidase (EC 3.4.23.36); Lipoprotein signal peptidase (EC 3.4.23.36); Lipoprotein signal peptidase (EC 3.4.23.36)	Cytoplasmic Membrane
SAUSA300_RS05910	SAUPAN003477000	15	codY_exp	WT_exp	1	1	-1.00935	none	ON	ON	RluA family pseudouridine synthase	RluA family pseudouridine synthase	Protein Metabolism	Protein biosynthesis	Ribosome biogenesis bacterial	Ribosomal large subunit pseudouridine synthase D (EC 4.2.1.70)	Cytoplasmic
SAUSA300_RS05915	pyrR	12	codY_exp	WT_exp	0.00636085	0.0328248	-1.32948	none	ON	ON	bifunctional pyrimidine operon transcriptional regulator/uracil phosphoribosyltransferase	bifunctional pyr operon transcriptional regulator/uracil phosphoribosyltransferase PyrR	Nucleosides and Nucleotides; Nucleosides and Nucleotides; Nucleosides and Nucleotides	Pyrimidines; Pyrimidines; Pyrimidines	De Novo Pyrimidine Synthesis; De Novo Pyrimidine Synthesis; pyrimidine conversions	Pyrimidine operon regulatory protein PyrR; Uracil phosphoribosyltransferase (EC 2.4.2.9); Uracil phosphoribosyltransferase (EC 2.4.2.9)	Cytoplasmic	S481
SAUSA300_RS05920	pyrP	4	codY_exp	WT_exp	8.39144e-06	9.80203e-05	-4.80725	down	ON	ON	uracil permease	NCS2 family nucleobase:cation symporter	Nucleosides and Nucleotides	Pyrimidines	De Novo Pyrimidine Synthesis	Uracil permease	Cytoplasmic Membrane	S482
SAUSA300_RS05925	pyrB	9	codY_exp	WT_exp	6.68896e-06	7.95986e-05	-1.69421	down	ON	ON	aspartate carbamoyltransferase	aspartate carbamoyltransferase catalytic subunit	Nucleosides and Nucleotides	Pyrimidines	De Novo Pyrimidine Synthesis	Aspartate carbamoyltransferase (EC 2.1.3.2)	Cytoplasmic	S482
SAUSA300_RS05930	pyrC	11	codY_exp	WT_exp	0.206455	0.445175	-1.30865	none	ON	ON	dihydroorotase	dihydroorotase	Nucleosides and Nucleotides	Pyrimidines	De Novo Pyrimidine Synthesis	Dihydroorotase (EC 3.5.2.3)	Cytoplasmic	S482
SAUSA300_RS05935	carA	13	codY_exp	WT_exp	0.0687768	0.202397	-1.26985	none	ON	ON	carbamoyl-phosphate synthase small chain	carbamoyl phosphate synthase small subunit	Nucleosides and Nucleotides	Pyrimidines	De Novo Pyrimidine Synthesis	Carbamoyl-phosphate synthase small chain (EC 6.3.5.5)	Cytoplasmic	S482
SAUSA300_RS05940	carB	41	codY_exp	WT_exp	2.967e-07	4.91232e-06	-1.42187	none	ON	ON	carbamoyl-phosphate synthase large chain	carbamoyl-phosphate synthase large subunit	Nucleosides and Nucleotides	Pyrimidines	De Novo Pyrimidine Synthesis	Carbamoyl-phosphate synthase large chain (EC 6.3.5.5)	Cytoplasmic	S482
SAUSA300_RS05945	pyrF	13	codY_exp	WT_exp	0.00609821	0.0320942	-1.31995	none	ON	ON	orotidine-5'-phosphate decarboxylase	orotidine-5'-phosphate decarboxylase	Nucleosides and Nucleotides	Pyrimidines	De Novo Pyrimidine Synthesis	Orotidine 5'-phosphate decarboxylase (EC 4.1.1.23)	Cytoplasmic	S482
SAUSA300_RS05950	pyrE	8	codY_exp	WT_exp	0.0520649	0.168591	-1.41565	none	ON	ON	orotate phosphoribosyltransferase	orotate phosphoribosyltransferase	Nucleosides and Nucleotides	Pyrimidines	De Novo Pyrimidine Synthesis	Orotate phosphoribosyltransferase (EC 2.4.2.10)	Cytoplasmic	S482
SAUSA300_RS05960	SAUPAN003488000	5	codY_exp	WT_exp	0.401788	0.713976	1.18127	none	ON	ON	VOC family protein	VOC family protein	Other	Other	Other	Other	no significant prediction
SAUSA300_RS05965	rqcH	23	codY_exp	WT_exp	0.70962	1	-1.15295	none	ON	ON	hypothetical protein	NFACT family protein	Other	Other	Other	Other	Cytoplasmic
SAUSA300_RS05970	gmk	5	codY_exp	WT_exp	0.12699	0.317117	-1.30207	none	ON	ON	guanylate kinase	guanylate kinase	Nucleosides and Nucleotides	Purines	Purine conversions	Guanylate kinase (EC 2.7.4.8)	Cytoplasmic
SAUSA300_RS05975	rpoZ	7	codY_exp	WT_exp	0.79829	1	1.10088	none	ON	ON	DNA-directed RNA polymerase subunit omega	DNA-directed RNA polymerase subunit omega	RNA Metabolism	Transcription	RNA polymerase bacterial	DNA-directed RNA polymerase omega subunit (EC 2.7.7.6)	no significant prediction
SAUSA300_RS05980	coaBC	12	codY_exp	WT_exp	3.04562e-06	4.0837e-05	-1.81308	down	ON	ON	phosphopantothenoylcysteine decarboxylase	bifunctional phosphopantothenoylcysteine decarboxylase/phosphopantothenate--cysteine ligase CoaBC	Cofactors, Vitamins, Prosthetic Groups, Pigments; Cofactors, Vitamins, Prosthetic Groups, Pigments	Coenzyme A; Coenzyme A	Coenzyme A Biosynthesis; Coenzyme A Biosynthesis	Phosphopantothenoylcysteine decarboxylase (EC 4.1.1.36); Phosphopantothenoylcysteine synthetase (EC 6.3.2.5)	Cytoplasmic
SAUSA300_RS05985	priA	15	codY_exp	WT_exp	0.731495	1	-1.16601	none	ON	ON	primosomal protein N'	primosomal protein N'	DNA Metabolism	DNA replication	DNA-replication	Helicase PriA essential for oriC/DnaA-independent DNA replication	Cytoplasmic
SAUSA300_RS05990	SAUPAN003496000	10	codY_exp	WT_exp	1.26654e-09	3.09166e-08	8.24427	up	ON	ON	hypothetical protein	hypothetical protein	Other	Other	Other	Other	Cytoplasmic Membrane
SAUSA300_RS06000	def2	3	codY_exp	WT_exp	0.526801	0.865426	-1.20996	none	ON	ON	peptide deformylase	peptide deformylase	Carbohydrates; Protein Metabolism	Central carbohydrate metabolism; Protein biosynthesis	Dehydrogenase complexes; Translation termination factors bacterial	Peptide deformylase (EC 3.5.1.88); Peptide deformylase (EC 3.5.1.88)	Cytoplasmic
SAUSA300_RS06005	fmt	13	codY_exp	WT_exp	0.0153472	0.0665628	-1.37594	none	ON	ON	methionyl-tRNA formyltransferase	methionyl-tRNA formyltransferase	Cofactors, Vitamins, Prosthetic Groups, Pigments; Protein Metabolism	Folate and pterines; Protein biosynthesis	Folate Biosynthesis; Translation initiation factors bacterial	Methionyl-tRNA formyltransferase (EC 2.1.2.9); Methionyl-tRNA formyltransferase (EC 2.1.2.9)	Cytoplasmic
SAUSA300_RS06010	sun	13	codY_exp	WT_exp	0.788304	1	-1.13053	none	ON	ON	16S rRNA (cytosine(967)-C(5))-methyltransferase	16S rRNA (cytosine(967)-C(5))-methyltransferase RsmB	Other	Other	Conserved gene cluster associated with Met-tRNA formyltransferase	Ribosomal RNA small subunit methyltransferase B (EC 2.1.1.-)	Cytoplasmic
SAUSA300_RS06015	rlmN	9	codY_exp	WT_exp	0.229605	0.481912	-1.2529	none	ON	ON	23S rRNA (adenine(2503)-C(2))-methyltransferase RlmN	23S rRNA (adenine(2503)-C(2))-methyltransferase RlmN	Other	Other	Conserved gene cluster associated with Met-tRNA formyltransferase	Ribosomal RNA large subunit methyltransferase N (EC 2.1.1.-)	Cytoplasmic
SAUSA300_RS06020	stp1	7	codY_exp	WT_exp	0.341985	0.635056	-1.3162	none	ON	ON	protein phosphatase	protein-serine/threonine phosphatase Stp1	Other	Other	Conserved gene cluster associated with Met-tRNA formyltransferase	Protein serine/threonine phosphatase PrpC, regulation of stationary phase	Cytoplasmic
SAUSA300_RS06025	pknB	22	codY_exp	WT_exp	0.851009	1	-1.13372	none	ON	ON	serine/threonine protein kinase	serine/threonine protein kinase Stk1	Other; Other	Other; Other	A Gram-positive cluster that relates ribosomal protein L28P to a set of uncharacterized proteins; Conserved gene cluster associated with Met-tRNA formyltransferase	Serine/threonine protein kinase PrkC, regulator of stationary phase; Serine/threonine protein kinase PrkC, regulator of stationary phase	Cytoplasmic Membrane
SAUSA300_RS06030	rsgA	6	codY_exp	WT_exp	0.821441	1	1.48378	none	ON	ON	GTPase	ribosome small subunit-dependent GTPase A	Protein Metabolism	Protein biosynthesis	Universal GTPases	Ribosome small subunit-stimulated GTPase EngC	Cytoplasmic
SAUSA300_RS06035	cfxE	3	codY_exp	WT_exp	0.351282	0.647475	1.30471	none	ON	ON	ribulose-phosphate 3-epimerase	ribulose-phosphate 3-epimerase	Carbohydrates; Carbohydrates; DNA Metabolism	Central carbohydrate metabolism; One-carbon Metabolism; DNA repair	Pentose phosphate pathway; Formaldehyde assimilation: Ribulose monophosphate pathway; 2-phosphoglycolate salvage	Ribulose-phosphate 3-epimerase (EC 5.1.3.1); Ribulose-phosphate 3-epimerase (EC 5.1.3.1); Ribulose-phosphate 3-epimerase (EC 5.1.3.1)	Cytoplasmic
SAUSA300_RS06040	thiN	4	codY_exp	WT_exp	0.945821	1	1.05721	none	ON	ON	thiamine pyrophosphokinase	thiamine diphosphokinase	Cofactors, Vitamins, Prosthetic Groups, Pigments	Cofactors, Vitamins, Prosthetic Groups, Pigments - no subcategory	Thiamin biosynthesis	Thiamin pyrophosphokinase (EC 2.7.6.2)	Cytoplasmic
SAUSA300_RS06045	rpmB	2	codY_exp	WT_exp	0.0243109	0.0952541	-23.1394	none			50S ribosomal protein L28	50S ribosomal protein L28	Protein Metabolism	Protein biosynthesis	Ribosome LSU bacterial	LSU ribosomal protein L28p	Cytoplasmic
SAUSA300_RS06050	SAUPAN003508000	5	codY_exp	WT_exp	0.100977	0.265198	-1.24114	none	ON	ON	Asp23/Gls24 family envelope stress response protein	Asp23/Gls24 family envelope stress response protein	Other	Other	A Gram-positive cluster that relates ribosomal protein L28P to a set of uncharacterized proteins	FIG001802: Putative alkaline-shock protein	no significant prediction
SAUSA300_RS06055	fakA	19	codY_exp	WT_exp	0.999998	1	1.03528	none	ON	ON	hypothetical protein	fatty acid kinase catalytic subunit FakA	Fatty Acids, Lipids, and Isoprenoids	Phospholipids	Glycerolipid and Glycerophospholipid Metabolism in Bacteria	Dihydroxyacetone kinase family protein	no significant prediction
SAUSA300_RS06060	recG	6	codY_exp	WT_exp	0.308575	0.589886	1.68391	none	ON	ON	DNA helicase RecG	ATP-dependent DNA helicase RecG	DNA Metabolism; RNA Metabolism	DNA replication; Transcription	DNA-replication; Transcription factors bacterial	ATP-dependent DNA helicase RecG (EC 3.6.1.-); ATP-dependent DNA helicase RecG (EC 3.6.1.-)	Cytoplasmic
SAUSA300_RS06065	fapR	3	codY_exp	WT_exp	0.785476	1	1.09824	none	ON	ON	transcription factor	transcription factor FapR	Other	Other	Other	Other	Cytoplasmic	FapR
SAUSA300_RS06070	plsX	13	codY_exp	WT_exp	0.99281	1	1.11141	none	ON	ON	phosphate acyltransferase	phosphate acyltransferase PlsX	Fatty Acids, Lipids, and Isoprenoids	Phospholipids	Glycerolipid and Glycerophospholipid Metabolism in Bacteria	Phosphate:acyl-ACP acyltransferase PlsX	Cytoplasmic	FapR
SAUSA300_RS06075	fabD	11	codY_exp	WT_exp	0.945436	1	1.07211	none	ON	ON	malonyl CoA-ACP transacylase	ACP S-malonyltransferase	Fatty Acids, Lipids, and Isoprenoids	Fatty acids	Fatty Acid Biosynthesis FASII	Malonyl CoA-acyl carrier protein transacylase (EC 2.3.1.39)	Cytoplasmic	FapR
SAUSA300_RS06080	fabG	15	codY_exp	WT_exp	0.0243138	0.0952541	1.37105	none	ON	ON	beta-ketoacyl-ACP reductase	3-oxoacyl-[acyl-carrier-protein] reductase	Fatty Acids, Lipids, and Isoprenoids	Fatty acids	Fatty Acid Biosynthesis FASII	3-oxoacyl-[acyl-carrier protein] reductase (EC 1.1.1.100)	Cytoplasmic	FapR
SAUSA300_RS06090	acpP	6	codY_exp	WT_exp	0.515164	0.850969	-1.43122	none	ON	ON	acyl carrier protein	acyl carrier protein	Fatty Acids, Lipids, and Isoprenoids; Fatty Acids, Lipids, and Isoprenoids	Fatty acids; Phospholipids	Fatty Acid Biosynthesis FASII; Glycerolipid and Glycerophospholipid Metabolism in Bacteria	Acyl carrier protein; Acyl carrier protein	Cytoplasmic
SAUSA300_RS06095	rnc	6	codY_exp	WT_exp	0.63921	0.9621	-1.19752	none	ON	ON	ribonuclease 3	ribonuclease III	Cell Division and Cell Cycle; RNA Metabolism	Cell Division and Cell Cycle - no subcategory; RNA processing and modification	Two cell division clusters relating to chromosome partitioning; RNA processing and degradation, bacterial	Ribonuclease III (EC 3.1.26.3); Ribonuclease III (EC 3.1.26.3)	Cytoplasmic
SAUSA300_RS06100	smc	40	codY_exp	WT_exp	6.21795e-06	7.49303e-05	-1.33623	none	ON	ON	chromosome segregation protein SMC	chromosome segregation protein SMC	Cell Division and Cell Cycle	Cell Division and Cell Cycle - no subcategory	Two cell division clusters relating to chromosome partitioning	Chromosome partition protein smc	Cytoplasmic
SAUSA300_RS06105	ftsY	12	codY_exp	WT_exp	0.168875	0.387396	-1.21453	none	ON	ON	signal recognition particle-docking protein FtsY	signal recognition particle-docking protein FtsY	Cell Division and Cell Cycle; Protein Metabolism	Cell Division and Cell Cycle - no subcategory; Protein biosynthesis	Two cell division clusters relating to chromosome partitioning; Universal GTPases	Signal recognition particle receptor protein FtsY (=alpha subunit) (TC 3.A.5.1.1); Signal recognition particle receptor protein FtsY (=alpha subunit) (TC 3.A.5.1.1)	Cytoplasmic Membrane
SAUSA300_RS06110	SAUPAN003523000	4	codY_exp	WT_exp	0.914492	1	1.08428	none	ON	ON	DNA-binding protein	putative DNA-binding protein	Cell Division and Cell Cycle	Cell Division and Cell Cycle - no subcategory	Two cell division clusters relating to chromosome partitioning	Signal recognition particle associated protein	no significant prediction
SAUSA300_RS06115	ffh	18	codY_exp	WT_exp	0.99999	1	1.03391	none	ON	ON	signal recognition particle protein	signal recognition particle protein	Cell Division and Cell Cycle; Protein Metabolism	Cell Division and Cell Cycle - no subcategory; Protein biosynthesis	Two cell division clusters relating to chromosome partitioning; Universal GTPases	Signal recognition particle, subunit Ffh SRP54 (TC 3.A.5.1.1); Signal recognition particle, subunit Ffh SRP54 (TC 3.A.5.1.1)	Cytoplasmic Membrane
SAUSA300_RS06120	rpsP	5	codY_exp	WT_exp	0.107034	0.276843	-1.34703	none	ON	ON	30S ribosomal protein S16	30S ribosomal protein S16	Protein Metabolism	Protein biosynthesis	Ribosome SSU bacterial	SSU ribosomal protein S16p	Cytoplasmic
SAUSA300_RS06125	rimM	5	codY_exp	WT_exp	0.99942	1	1.01663	none	ON	ON	ribosome maturation factor RimM	ribosome maturation factor RimM	Protein Metabolism	Protein biosynthesis	Ribosome biogenesis bacterial	16S rRNA processing protein RimM	Cytoplasmic
SAUSA300_RS06135	rplS	7	codY_exp	WT_exp	0.269418	0.539969	-1.44967	none	ON	ON	50S ribosomal protein L19	50S ribosomal protein L19	Protein Metabolism	Protein biosynthesis	Ribosome LSU bacterial	LSU ribosomal protein L19p	Cytoplasmic	S500
SAUSA300_RS06145	SAUPAN003534000	4	codY_exp	WT_exp	0.257703	0.522333	1.91517	none	ON	ON	membrane protein	lipoteichoic acid-specific glycosyltransferase YfhO	Other	Other	Other	Other	Cytoplasmic Membrane
SAUSA300_RS06150	rbgA	8	codY_exp	WT_exp	0.998623	1	-1.02911	none	ON	ON	ribosome biogenesis GTPase YlqF	ribosome biogenesis GTPase YlqF	Protein Metabolism	Protein biosynthesis	Universal GTPases	50S ribosomal subunit maturation GTPase RbgA (B. subtilis YlqF)	Cytoplasmic
SAUSA300_RS06155	rnhB	4	codY_exp	WT_exp	0.0222699	0.0893582	-1.50438	none	ON	ON	ribonuclease HII	ribonuclease HII	RNA Metabolism	RNA processing and modification	Ribonuclease H	Ribonuclease HII (EC 3.1.26.4)	Cytoplasmic
SAUSA300_RS06160	sucC	18	codY_exp	WT_exp	1	1	1.00478	none	ON	ON	succinyl-CoA ligase subunit beta	ADP-forming succinate--CoA ligase subunit beta	Carbohydrates; Carbohydrates; Carbohydrates	Central carbohydrate metabolism; Central carbohydrate metabolism; One-carbon Metabolism	Dehydrogenase complexes; TCA Cycle; Serine-glyoxylate cycle	Succinyl-CoA ligase [ADP-forming] beta chain (EC 6.2.1.5); Succinyl-CoA ligase [ADP-forming] beta chain (EC 6.2.1.5); Succinyl-CoA ligase [ADP-forming] beta chain (EC 6.2.1.5)	Cytoplasmic
SAUSA300_RS06165	sucD	12	codY_exp	WT_exp	0.982379	1	-1.07986	none	ON	ON	succinyl-CoA ligase subunit alpha	succinate--CoA ligase subunit alpha	Carbohydrates; Carbohydrates; Carbohydrates	Central carbohydrate metabolism; Central carbohydrate metabolism; One-carbon Metabolism	Dehydrogenase complexes; TCA Cycle; Serine-glyoxylate cycle	Succinyl-CoA ligase [ADP-forming] alpha chain (EC 6.2.1.5); Succinyl-CoA ligase [ADP-forming] alpha chain (EC 6.2.1.5); Succinyl-CoA ligase [ADP-forming] alpha chain (EC 6.2.1.5)	Cytoplasmic
SAUSA300_RS06185	topA	22	codY_exp	WT_exp	0.99462	1	-1.10425	none	ON	ON	DNA topoisomerase I	type I DNA topoisomerase	Other	Other	Conserved gene cluster associated with Met-tRNA formyltransferase	DNA topoisomerase I (EC 5.99.1.2)	Cytoplasmic
SAUSA300_RS06190	gid	25	codY_exp	WT_exp	0.0594978	0.184099	-1.26648	none	ON	ON	FADH(2)-oxidizing methylenetetrahydrofolate--tRNA-(uracil(54)-C(5))- methyltransferase TrmFO	methylenetetrahydrofolate--tRNA-(uracil(54)-C(5))-methyltransferase (FADH(2)-oxidizing) TrmFO	Cofactors, Vitamins, Prosthetic Groups, Pigments	Folate and pterines	Folate Biosynthesis	tRNA:m(5)U-54 MTase gid	Cytoplasmic
SAUSA300_RS06195	xerC	3	codY_exp	WT_exp	0.031026	0.113822	2.25785	none	ON	ON	tyrosine recombinase XerC	tyrosine recombinase XerC	Protein Metabolism	Protein degradation	Proteasome bacterial	Site-specific tyrosine recombinase	Cytoplasmic
SAUSA300_RS06200	hslV	5	codY_exp	WT_exp	0.401688	0.713976	1.20597	none	ON	ON	HslU--HslV peptidase proteolytic subunit	ATP-dependent protease subunit HslV	Protein Metabolism; Protein Metabolism	Protein degradation; Protein degradation	Proteasome bacterial; Proteolysis in bacteria, ATP-dependent	ATP-dependent protease HslV (EC 3.4.25.-); ATP-dependent protease HslV (EC 3.4.25.-)	Cytoplasmic
SAUSA300_RS06205	hslU	16	codY_exp	WT_exp	0.794638	1	1.13422	none	ON	ON	HslU--HslV peptidase ATPase subunit	ATP-dependent protease ATPase subunit HslU	Protein Metabolism; Protein Metabolism	Protein degradation; Protein degradation	Proteasome bacterial; Proteolysis in bacteria, ATP-dependent	ATP-dependent hsl protease ATP-binding subunit HslU; ATP-dependent hsl protease ATP-binding subunit HslU	Cytoplasmic
SAUSA300_RS06210	codY	18	codY_exp	WT_exp	1.20736e-23	2.29881e-21	-43.845	down	ON	ON	GTP-sensing pleiotropic transcriptional regulator CodY	GTP-sensing pleiotropic transcriptional regulator CodY	Other	Other	Conserved gene cluster associated with Met-tRNA formyltransferase	GTP-sensing transcriptional pleiotropic repressor codY	Cytoplasmic
SAUSA300_RS06220	rpsB	14	codY_exp	WT_exp	0.736508	1	-1.11475	none	ON	ON	30S ribosomal protein S2	30S ribosomal protein S2	Protein Metabolism	Protein biosynthesis	Ribosome SSU bacterial	SSU ribosomal protein S2p (SAe)	Cytoplasmic
SAUSA300_RS06230	tsf	28	codY_exp	WT_exp	0.995908	1	-1.09462	none	ON	ON	elongation factor Ts	translation elongation factor Ts	Protein Metabolism	Protein biosynthesis	Translation elongation factors bacterial	Translation elongation factor Ts	Cytoplasmic
SAUSA300_RS06235	pyrH	8	codY_exp	WT_exp	0.0129756	0.0578583	-1.48659	none	ON	ON	UMP kinase	UMP kinase	Other	Other	Other	Other	Cytoplasmic
SAUSA300_RS06240	frr	15	codY_exp	WT_exp	0.747154	1	-1.22252	none	ON	ON	ribosome-recycling factor	ribosome recycling factor	Protein Metabolism	Protein biosynthesis	Translation termination factors bacterial	Ribosome recycling factor	Cytoplasmic
SAUSA300_RS06245	uppS	8	codY_exp	WT_exp	0.10208	0.267345	-1.36384	none	ON	ON	isoprenyl transferase	isoprenyl transferase	Fatty Acids, Lipids, and Isoprenoids; Fatty Acids, Lipids, and Isoprenoids; Fatty Acids, Lipids, and Isoprenoids	Isoprenoids; Isoprenoids; Isoprenoids	Isoprenoid Biosynthesis; Isoprenoinds for Quinones; Polyprenyl Diphosphate Biosynthesis	Undecaprenyl diphosphate synthase (EC 2.5.1.31); Undecaprenyl diphosphate synthase (EC 2.5.1.31); Undecaprenyl diphosphate synthase (EC 2.5.1.31)	Cytoplasmic
SAUSA300_RS06250	cdsA	2	codY_exp	WT_exp	0.560947	0.896239	-1.18603	none	ON	ON	phosphatidate cytidylyltransferase	phosphatidate cytidylyltransferase	Fatty Acids, Lipids, and Isoprenoids	Phospholipids	Glycerolipid and Glycerophospholipid Metabolism in Bacteria	Phosphatidate cytidylyltransferase (EC 2.7.7.41)	Cytoplasmic Membrane
SAUSA300_RS06255	rasP	9	codY_exp	WT_exp	0.197009	0.433147	-1.52119	none	ON	ON	RIP metalloprotease RseP	RIP metalloprotease RseP	Regulation and Cell signaling; Stress Response	Regulation and Cell signaling - no subcategory; Periplasmic Stress	Sex pheromones in Enterococcus faecalis and other Firmicutes; Periplasmic Stress Response	Membrane-associated zinc metalloprotease; Membrane-associated zinc metalloprotease	Cytoplasmic Membrane
SAUSA300_RS06260	proS	30	codY_exp	WT_exp	0.0159389	0.0688156	-1.23953	none	ON	ON	proline--tRNA ligase	proline--tRNA ligase	Other; Other	Other; Other	Prolyl-tRNA synthetase associated editing enzymes; tRNA synthetase relationships	Prolyl-tRNA synthetase (EC 6.1.1.15), bacterial type; Prolyl-tRNA synthetase (EC 6.1.1.15), bacterial type	Cytoplasmic
SAUSA300_RS06265	polC	19	codY_exp	WT_exp	0.092822	0.249271	-1.24319	none	ON	ON	DNA polymerase III subunit alpha	DNA polymerase III subunit alpha	DNA Metabolism	DNA replication	DNA-replication	DNA polymerase III alpha subunit (EC 2.7.7.7)	Cytoplasmic
SAUSA300_RS06270	rimP	6	codY_exp	WT_exp	0.880122	1	1.11573	none	ON	ON	ribosome maturation factor	ribosome maturation factor RimP	RNA Metabolism; RNA Metabolism	Transcription; Transcription	Transcription factors bacterial; Transcription factors bacterial	COG0779: clustered with transcription termination protein NusA; FIG000325: clustered with transcription termination protein NusA	Cytoplasmic
SAUSA300_RS06275	nusA	15	codY_exp	WT_exp	0.50618	0.841908	-1.16615	none	ON	ON	transcription termination/antitermination protein NusA	transcription termination factor NusA	RNA Metabolism	Transcription	Transcription factors bacterial	Transcription termination protein NusA	Cytoplasmic
SAUSA300_RS06280	SAUPAN003568000	3	codY_exp	WT_exp	0.0513066	0.166939	-1.35969	none	ON	ON	DNA-binding protein	YlxR family protein	RNA Metabolism	Transcription	Transcription factors bacterial	COG2740: Predicted nucleic-acid-binding protein implicated in transcription termination	Cytoplasmic
SAUSA300_RS06285	rplGA	5	codY_exp	WT_exp	0.0596661	0.184124	-1.37655	none	ON	ON	hypothetical protein	YlxQ family RNA-binding protein	RNA Metabolism	Transcription	Transcription factors bacterial	ribosomal protein L7Ae family protein	no significant prediction
SAUSA300_RS06290	infB	28	codY_exp	WT_exp	0.683581	1	-1.22631	none	ON	ON	translation initiation factor IF-2	translation initiation factor IF-2	Protein Metabolism; Protein Metabolism	Protein biosynthesis; Protein biosynthesis	Translation initiation factors bacterial; Universal GTPases	Translation initiation factor 2; Translation initiation factor 2	Cytoplasmic
SAUSA300_RS06295	rbfA	5	codY_exp	WT_exp	0.638584	0.961918	-1.10539	none	ON	ON	ribosome-binding factor A	30S ribosome-binding factor RbfA	Protein Metabolism; RNA Metabolism	Protein biosynthesis; RNA processing and modification	Translation initiation factors bacterial; RNA processing and degradation, bacterial	Ribosome-binding factor A; Ribosome-binding factor A	Cytoplasmic
SAUSA300_RS06300	truB	13	codY_exp	WT_exp	0.96839	1	-1.09376	none	ON	ON	tRNA pseudouridine(55) synthase TruB	tRNA pseudouridine(55) synthase TruB	RNA Metabolism	RNA processing and modification	tRNA processing	tRNA pseudouridine synthase B (EC 4.2.1.70)	Cytoplasmic	SigB
SAUSA300_RS06305	ribC	10	codY_exp	WT_exp	0.204097	0.441592	-1.24992	none	ON	ON	bifunctional riboflavin kinase/FMN adenylyltransferase	riboflavin biosynthesis protein RibF	Cofactors, Vitamins, Prosthetic Groups, Pigments; Cofactors, Vitamins, Prosthetic Groups, Pigments; Stress Response	Riboflavin, FMN, FAD; Riboflavin, FMN, FAD; Oxidative stress	riboflavin to FAD; riboflavin to FAD; Glutaredoxins	FMN adenylyltransferase (EC 2.7.7.2); Riboflavin kinase (EC 2.7.1.26); Riboflavin kinase (EC 2.7.1.26)	Cytoplasmic
SAUSA300_RS06310	rpsO	3	codY_exp	WT_exp	0.065758	0.196552	1.52896	none	ON	ON	30S ribosomal protein S15	30S ribosomal protein S15	Protein Metabolism	Protein biosynthesis	Ribosome SSU bacterial	SSU ribosomal protein S15p (S13e)	Cytoplasmic
SAUSA300_RS06315	pnpA	37	codY_exp	WT_exp	0.793603	1	-1.13517	none	ON	ON	polyribonucleotide nucleotidyltransferase	polyribonucleotide nucleotidyltransferase	Other	Other	Bacterial RNA-metabolizing Zn-dependent hydrolases	Polyribonucleotide nucleotidyltransferase (EC 2.7.7.8)	Cytoplasmic
SAUSA300_RS06320	rnjB	23	codY_exp	WT_exp	0.000505839	0.00389926	-1.37855	none	ON	ON	ribonuclease J 2	ribonuclease J	Other	Other	Bacterial RNA-metabolizing Zn-dependent hydrolases	Ribonuclease J2 (endoribonuclease in RNA processing)	Cytoplasmic
SAUSA300_RS06325	spoIIIE	14	codY_exp	WT_exp	0.974438	1	-1.06949	none	ON	ON	DNA translocase FtsK	DNA translocase FtsK	Cell Division and Cell Cycle	Cell Division and Cell Cycle - no subcategory	Bacterial Cytoskeleton	Cell division protein FtsK	Cytoplasmic Membrane
SAUSA300_RS06330	SAUPAN003578000	8	codY_exp	WT_exp	0.860551	1	-1.14968	none	ON	ON	GntR family transcriptional regulator	GntR family transcriptional regulator	Other	Other	Bacterial RNA-metabolizing Zn-dependent hydrolases	Transcriptional regulator in cluster with Zn-dependent hydrolase	no significant prediction
SAUSA300_RS06335	SAUPAN003579000	15	codY_exp	WT_exp	0.0488723	0.16155	-1.32921	none	ON	ON	peptidase M16	insulinase family protein	Other	Other	CBSS-257314.1.peg.676	FIG001621: Zinc protease	Cytoplasmic
SAUSA300_RS06340	SAUPAN003580000	16	codY_exp	WT_exp	0.00012403	0.00113548	-1.44236	none	ON	ON	peptidase M16	insulinase family protein	Other	Other	CBSS-257314.1.peg.676	FIG009210: peptidase, M16 family	no significant prediction
SAUSA300_RS06345	SAUPAN003582000	2	codY_exp	WT_exp	0.843207	1	3.02436	none	ON	OFF	3-oxoacyl-ACP reductase	SDR family NAD(P)-dependent oxidoreductase	Fatty Acids, Lipids, and Isoprenoids	Fatty acids	Fatty Acid Biosynthesis FASII	3-oxoacyl-[acyl-carrier protein] reductase (EC 1.1.1.100)	Cytoplasmic
SAUSA300_RS06350	SAUPAN003583000	4	codY_exp	WT_exp	0.254449	0.518705	-1.31372	none	ON	ON	hypothetical protein	YmfK family protein	Other	Other	Other	Other	Cytoplasmic
SAUSA300_RS06355	SAUPAN003584000	2	codY_exp	WT_exp	0.742163	1	-1.09888	none	ON	ON	transcriptional regulator	helix-turn-helix domain-containing protein	Other	Other	Other	Other	no significant prediction
SAUSA300_RS06360	pgsA	5	codY_exp	WT_exp	0.0287571	0.107995	-1.36712	none	ON	ON	CDP-diacylglycerol--glycerol-3-phosphate 3-phosphatidyltransferase	CDP-diacylglycerol--glycerol-3-phosphate 3-phosphatidyltransferase	Fatty Acids, Lipids, and Isoprenoids	Phospholipids	Glycerolipid and Glycerophospholipid Metabolism in Bacteria	CDP-diacylglycerol--glycerol-3-phosphate 3-phosphatidyltransferase (EC 2.7.8.5)	Cytoplasmic Membrane
SAUSA300_RS06365	cinA	17	codY_exp	WT_exp	0.046171	0.155187	-1.24322	none	ON	ON	competence protein CinA	CinA family nicotinamide mononucleotide deamidase-related protein	Other	Other	Competence or DNA damage-inducible protein CinA and related protein families	N-terminal domain of CinA protein, COG1058	Cytoplasmic
SAUSA300_RS06370	recA	16	codY_exp	WT_exp	0.00490948	0.0269385	-1.40703	none	ON	ON	DNA recombination/repair protein RecA	recombinase RecA	DNA Metabolism; DNA Metabolism; DNA Metabolism; DNA Metabolism	DNA repair; DNA repair; DNA repair; DNA replication	DNA repair, bacterial; DNA repair, bacterial RecFOR pathway; DNA repair, bacterial UmuCD system; DNA-replication	RecA protein; RecA protein; RecA protein; RecA protein	Cytoplasmic	LexA
SAUSA300_RS06375	rny	20	codY_exp	WT_exp	0.779239	1	-1.16971	none	ON	ON	ribonuclease Y	ribonuclease Y	Other; Other	Other; Other	CBSS-257314.1.peg.676; Competence or DNA damage-inducible protein CinA and related protein families	FIG002344: Hydrolase (HAD superfamily); FIG002344: Hydrolase (HAD superfamily)	Cytoplasmic
SAUSA300_RS06380	SAUPAN003590000	7	codY_exp	WT_exp	0.0208848	0.0849671	-1.3148	none	ON	ON	hypothetical protein	hypothetical protein	Other	Other	Other	Other	Cytoplasmic
SAUSA300_RS06385	SAUPAN003591000	14	codY_exp	WT_exp	0.913867	1	1.21461	none	ON	ON	metallophosphoesterase	TIGR00282 family metallophosphoesterase	Other; Other	Other; Other	CBSS-257314.1.peg.676; Competence or DNA damage-inducible protein CinA and related protein families	FIG006542: Phosphoesterase; FIG006542: Phosphoesterase	Cytoplasmic
SAUSA300_RS06390	SAUPAN003592000	9	codY_exp	WT_exp	0.339287	0.631479	1.19344	none	ON	ON	2-oxoglutarate ferredoxin oxidoreductase subunit alpha	2-oxoacid:acceptor oxidoreductase subunit alpha	Carbohydrates	Central carbohydrate metabolism	TCA Cycle	2-oxoglutarate oxidoreductase, alpha subunit (EC 1.2.7.3)	Cytoplasmic
SAUSA300_RS06395	SAUPAN003593000	8	codY_exp	WT_exp	0.761204	1	1.17777	none	ON	ON	2-oxoacid ferredoxin oxidoreductase subunit beta	2-oxoacid:ferredoxin oxidoreductase subunit beta	Carbohydrates	Central carbohydrate metabolism	TCA Cycle	2-oxoglutarate oxidoreductase, beta subunit (EC 1.2.7.3)	Cytoplasmic
SAUSA300_RS06400	SAUPAN003595000	5	codY_exp	WT_exp	0.509163	0.845201	-1.16079	none	ON	ON	hypothetical protein	MTH1187 family thiamine-binding protein	Other	Other	Other	Other	Cytoplasmic
SAUSA300_RS06405	miaB	11	codY_exp	WT_exp	1	1	1.01494	none	ON	ON	tRNA (N6-isopentenyl adenosine(37)-C2)-methylthiotransferase MiaB	tRNA (N6-isopentenyl adenosine(37)-C2)-methylthiotransferase MiaB	Protein Metabolism; RNA Metabolism; RNA Metabolism; RNA Metabolism	Protein processing and modification; RNA processing and modification; RNA processing and modification; RNA processing and modification	Ribosomal protein S12p Asp methylthiotransferase; Methylthiotransferases; tRNA modification Archaea; tRNA processing	tRNA-i(6)A37 methylthiotransferase; tRNA-i(6)A37 methylthiotransferase; tRNA-i(6)A37 methylthiotransferase; tRNA-i(6)A37 methylthiotransferase	Cytoplasmic
SAUSA300_RS06410	SAUPAN003597000	2	codY_exp	WT_exp	0.718273	1	1.11739	none	ON	ON	hypothetical protein	RicAFT regulatory complex protein RicA family protein	Other	Other	Other	Other	no significant prediction
SAUSA300_RS06420	mutS	29	codY_exp	WT_exp	0.999894	1	1.05063	none	ON	ON	DNA mismatch repair protein MutS	DNA mismatch repair protein MutS	DNA Metabolism	DNA repair	DNA repair, bacterial MutL-MutS system	DNA mismatch repair protein MutS	Cytoplasmic
SAUSA300_RS06425	mutL	23	codY_exp	WT_exp	1	1	1.01067	none	ON	ON	DNA mismatch repair protein MutL	DNA mismatch repair endonuclease MutL	DNA Metabolism	DNA repair	DNA repair, bacterial MutL-MutS system	DNA mismatch repair protein MutL	Cytoplasmic
SAUSA300_RS06430	glpP	7	codY_exp	WT_exp	0.964583	1	1.10929	none	ON	ON	glycerol-3-phosphate responsive antiterminator	glycerol-3-phosphate responsive antiterminator	Other	Other	Other	Other	Cytoplasmic
SAUSA300_RS06435	glpF	2	codY_exp	WT_exp	0.162457	0.377677	2.00392	none	ON	ON	aquaporin family protein	aquaporin family protein	Carbohydrates; Carbohydrates; Stress Response	Central carbohydrate metabolism; Sugar alcohols; Osmotic stress	Dihydroxyacetone kinases; Glycerol and Glycerol-3-phosphate Uptake and Utilization; Osmoregulation	Glycerol uptake facilitator protein; Glycerol uptake facilitator protein; Glycerol uptake facilitator protein	Cytoplasmic Membrane	CcpA
SAUSA300_RS06440	glpK	16	codY_exp	WT_exp	0.00121143	0.0081504	-1.41532	none	ON	ON	glycerol kinase	glycerol kinase GlpK	Carbohydrates; Carbohydrates; Fatty Acids, Lipids, and Isoprenoids	Central carbohydrate metabolism; Sugar alcohols; Phospholipids	Dihydroxyacetone kinases; Glycerol and Glycerol-3-phosphate Uptake and Utilization; Glycerolipid and Glycerophospholipid Metabolism in Bacteria	Glycerol kinase (EC 2.7.1.30); Glycerol kinase (EC 2.7.1.30); Glycerol kinase (EC 2.7.1.30)	Cytoplasmic	CcpA
SAUSA300_RS06445	glpD	17	codY_exp	WT_exp	0.00339096	0.0196243	1.3017	none	ON	ON	aerobic glycerol-3-phosphate dehydrogenase	glycerol-3-phosphate dehydrogenase/oxidase	Carbohydrates; Fatty Acids, Lipids, and Isoprenoids; Respiration	Sugar alcohols; Phospholipids; Electron donating reactions	Glycerol and Glycerol-3-phosphate Uptake and Utilization; Glycerolipid and Glycerophospholipid Metabolism in Bacteria; Respiratory dehydrogenases 1	Aerobic glycerol-3-phosphate dehydrogenase (EC 1.1.5.3); Aerobic glycerol-3-phosphate dehydrogenase (EC 1.1.5.3); Aerobic glycerol-3-phosphate dehydrogenase (EC 1.1.5.3)	Cytoplasmic	CcpA
SAUSA300_RS06450	SAUPAN003615000	13	codY_exp	WT_exp	0.0894643	0.243691	-1.32438	none	ON	ON	alpha/beta hydrolase	alpha/beta hydrolase	Fatty Acids, Lipids, and Isoprenoids; Fatty Acids, Lipids, and Isoprenoids	Triacylglycerols; Triacylglycerols	Triacylglycerol metabolism; Triacylglycerol metabolism	Lysophospholipase (EC 3.1.1.5); Monoglyceride lipase (EC 3.1.1.23)	Cytoplasmic Membrane
SAUSA300_RS06455	miaA	3	codY_exp	WT_exp	0.0949516	0.252145	-1.35373	none	ON	ON	tRNA (adenosine(37)-N6)-dimethylallyltransferase MiaA	tRNA (adenosine(37)-N6)-dimethylallyltransferase MiaA	RNA Metabolism	RNA processing and modification	tRNA processing	tRNA dimethylallyltransferase (EC 2.5.1.75)	Cytoplasmic
SAUSA300_RS06465	bsaA	4	codY_exp	WT_exp	0.29888	0.57832	-1.29086	none	ON	ON	glutathione peroxidase	glutathione peroxidase	Stress Response; Stress Response	Oxidative stress; Oxidative stress	Glutathione: Redox cycle; Glutathione: Redox cycle	Glutathione peroxidase (EC 1.11.1.9); Glutathione peroxidase family protein	no significant prediction
SAUSA300_RS06470	hflX	6	codY_exp	WT_exp	0.0384114	0.135436	-1.48315	none	ON	ON	GTPase HflX	GTPase HflX	Protein Metabolism; Stress Response	Protein biosynthesis; Stress Response - no subcategory	Universal GTPases; Hfl operon	GTP-binding protein HflX; GTP-binding protein HflX	Cytoplasmic
SAUSA300_RS06475	SAUPAN003624000	10	codY_exp	WT_exp	0.255682	0.520123	-1.2126	none	ON	ON	hypothetical protein	aminotransferase class I/II-fold pyridoxal phosphate-dependent enzyme	Other	Other	Other	Other	Cytoplasmic
SAUSA300_RS06480	glnR	4	codY_exp	WT_exp	0.586237	0.920194	1.20301	none	ON	ON	MerR family transcriptional regulator	MerR family transcriptional regulator	Other	Other	Other	Other	Cytoplasmic	CodY; GlnR
SAUSA300_RS06485	glnA	23	codY_exp	WT_exp	0.997938	1	1.1091	none	ON	ON	glutamine synthetase	type I glutamate--ammonia ligase	Other; Other; Other; Other; Cell Wall and Capsule; Nitrogen Metabolism	Other; ammonia assimilation; Other; ammonia assimilation; Cell Wall and Capsule - no subcategory; Nitrogen Metabolism - no subcategory	Amino Acids and Derivatives; Glutamine synthetases; Amino Acids and Derivatives; Glutamine, Glutamate, Aspartate and Asparagine Biosynthesis; Peptidoglycan Biosynthesis; Ammonia assimilation	Glutamine, glutamate, aspartate, asparagine; Glutamine synthetase type I (EC 6.3.1.2); Glutamine, glutamate, aspartate, asparagine; Glutamine synthetase type I (EC 6.3.1.2); Glutamine synthetase type I (EC 6.3.1.2); Glutamine synthetase type I (EC 6.3.1.2)	Cytoplasmic	CodY; GlnR
SAUSA300_RS06510	SAUPAN003635000	5	codY_exp	WT_exp	0.141087	0.3409	1.32414	none	ON	ON	hypothetical protein	hypothetical protein	Other	Other	Other	Other	no significant prediction
SAUSA300_RS06590	SAUPAN003682000	4	codY_exp	WT_exp	0.993963	1	-1.01773	none	ON	ON	hypothetical protein	hypothetical protein	Other	Other	Other	Other	no significant prediction
SAUSA300_RS06595	cls1	12	codY_exp	WT_exp	0.923914	1	1.13579	none	ON	ON	cardiolipin synthase	cardiolipin synthase	Fatty Acids, Lipids, and Isoprenoids	Phospholipids	Glycerolipid and Glycerophospholipid Metabolism in Bacteria	Cardiolipin synthetase (EC 2.7.8.-)	Cytoplasmic Membrane
SAUSA300_RS06625	nuc2	2	codY_exp	WT_exp	0.887831	1	-1.08173	none	ON	ON	thermonuclease	thermonuclease family protein	Other	Other	Other	Other	Extracellular
SAUSA300_RS06630	SAUPAN003696000	16	codY_exp	WT_exp	1.86171e-07	3.10939e-06	-1.75401	down	ON	ON	hypothetical protein	hypothetical protein	Other	Other	Other	Other	no significant prediction
SAUSA300_RS06640	thrD	10	codY_exp	WT_exp	4.06922e-12	1.84472e-10	33.3767	up	ON	ON	aspartate kinase	aspartate kinase	Amino Acids and Derivatives; Amino Acids and Derivatives	Lysine, threonine, methionine, and cysteine; Lysine, threonine, methionine, and cysteine	Lysine Biosynthesis DAP Pathway; Threonine and Homoserine Biosynthesis	Aspartokinase (EC 2.7.2.4); Aspartokinase (EC 2.7.2.4)	Cytoplasmic	CodY
SAUSA300_RS06645	hom	21	codY_exp	WT_exp	2.6654e-22	4.22911e-20	7.03452	up	ON	ON	homoserine dehydrogenase	homoserine dehydrogenase	Amino Acids and Derivatives; Amino Acids and Derivatives	Lysine, threonine, methionine, and cysteine; Lysine, threonine, methionine, and cysteine	Methionine Biosynthesis; Threonine and Homoserine Biosynthesis	Homoserine dehydrogenase (EC 1.1.1.3); Homoserine dehydrogenase (EC 1.1.1.3)	no significant prediction	CodY
SAUSA300_RS06650	thrC	18	codY_exp	WT_exp	8.87589e-20	9.38872e-18	8.82204	up	ON	ON	threonine synthase	threonine synthase	Amino Acids and Derivatives	Lysine, threonine, methionine, and cysteine	Threonine and Homoserine Biosynthesis	Threonine synthase (EC 4.2.3.1)	Cytoplasmic	CodY
SAUSA300_RS06655	thrB	4	codY_exp	WT_exp	1.12075e-05	0.000125093	14.9442	up	ON	ON	homoserine kinase	homoserine kinase	Amino Acids and Derivatives; Amino Acids and Derivatives	Lysine, threonine, methionine, and cysteine; Lysine, threonine, methionine, and cysteine	Methionine Biosynthesis; Threonine and Homoserine Biosynthesis	Homoserine kinase (EC 2.7.1.39); Homoserine kinase (EC 2.7.1.39)	no significant prediction	CodY
SAUSA300_RS06660	SAUPAN003703000	11	codY_exp	WT_exp	0.123025	0.308616	1.25707	none	ON	ON	HAD family phosphatase	Cof-type HAD-IIB family hydrolase	Other	Other	Other	Other	Cytoplasmic	CodY
SAUSA300_RS06665	SAUPAN003704000	5	codY_exp	WT_exp	0.472518	0.799	-1.16153	none	ON	ON	hypothetical protein	hypothetical protein	Other	Other	Other	Other	Cytoplasmic
SAUSA300_RS06675	SAUPAN003706000	6	codY_exp	WT_exp	0.0299177	0.11104	1.87244	none	ON	ON	gamma-aminobutyrate permease	amino acid permease	Other	Other	Other	Other	Cytoplasmic Membrane	CodY
SAUSA300_RS06680	katA	27	codY_exp	WT_exp	7.33534e-10	1.99521e-08	1.66769	up	ON	ON	catalase	catalase	Stress Response; Stress Response	Oxidative stress; Oxidative stress	Oxidative stress; Protection from Reactive Oxygen Species	Catalase (EC 1.11.1.6); Catalase (EC 1.11.1.6)	Cytoplasmic	CodY; PerR
SAUSA300_RS06695	guaC	14	codY_exp	WT_exp	1.06097e-06	1.56596e-05	-1.76084	down	ON	ON	guanosine monophosphate reductase	GMP reductase	Nucleosides and Nucleotides	Purines	Purine conversions	GMP reductase (EC 1.7.1.7)	Cytoplasmic
SAUSA300_RS06705	SAUPAN003712000	3	codY_exp	WT_exp	0.753121	1	-1.22629	none	ON	ON	secretion protein	CAP domain-containing protein	Other	Other	Other	Other	no significant prediction
SAUSA300_RS06710	lexA	4	codY_exp	WT_exp	0.491093	0.823825	1.47536	none	ON	ON	LexA repressor	transcriptional repressor LexA	DNA Metabolism; DNA Metabolism	DNA repair; DNA repair	DNA repair, bacterial; DNA repair, bacterial UmuCD system	SOS-response repressor and protease LexA (EC 3.4.21.88); SOS-response repressor and protease LexA (EC 3.4.21.88)	Cytoplasmic	LexA
SAUSA300_RS06720	SAUPAN003716000	3	codY_exp	WT_exp	0.561863	0.896239	-1.15669	none	ON	ON	hypothetical protein	DUF896 domain-containing protein	Other	Other	Other	Other	Cytoplasmic
SAUSA300_RS06725	tkt	36	codY_exp	WT_exp	0.00158872	0.0101508	1.28015	none	ON	ON	transketolase	transketolase	Carbohydrates	Central carbohydrate metabolism	Pentose phosphate pathway	Transketolase (EC 2.2.1.1)	no significant prediction
SAUSA300_RS06730	SAUPAN003718000	7	codY_exp	WT_exp	0.343479	0.636791	-1.19801	none	ON	ON	hypothetical protein	YneF family protein	Other	Other	Other	Other	Cytoplasmic Membrane
SAUSA300_RS06745	sbcD	8	codY_exp	WT_exp	0.980731	1	1.19805	none	ON	ON	exonuclease sbcCD subunit D	exonuclease SbcCD subunit D	DNA Metabolism	DNA repair	DNA repair, bacterial	Exonuclease SbcD	Cytoplasmic	LexA
SAUSA300_RS06750	sbcC	25	codY_exp	WT_exp	0.5367	0.875643	-1.15917	none	ON	ON	nuclease SbcCD subunit C	SMC family ATPase	DNA Metabolism	DNA repair	DNA repair, bacterial	Exonuclease SbcC	Cytoplasmic	LexA
SAUSA300_RS06755	mscL	2	codY_exp	WT_exp	0.095909	0.254332	-2.17065	none	ON	ON	large-conductance mechanosensitive channel	large conductance mechanosensitive channel protein MscL	Potassium metabolism; Potassium metabolism	Potassium metabolism - no subcategory; Potassium metabolism - no subcategory	Glutathione-regulated potassium-efflux system and associated functions; Potassium homeostasis	Large-conductance mechanosensitive channel; Large-conductance mechanosensitive channel	Cytoplasmic Membrane
SAUSA300_RS06760	opuD1	7	codY_exp	WT_exp	0.725189	1	-1.18452	none	ON	ON	glycine/betaine ABC transporter	BCCT family transporter	Stress Response	Osmotic stress	Choline and Betaine Uptake and Betaine Biosynthesis	Glycine betaine transporter OpuD	Cytoplasmic Membrane
SAUSA300_RS06765	citB	28	codY_exp	WT_exp	2.47194e-06	3.41056e-05	-1.43768	none	ON	ON	aconitate hydratase	aconitate hydratase AcnA	Carbohydrates; Carbohydrates; Respiration	Central carbohydrate metabolism; One-carbon Metabolism; Respiration - no subcategory	TCA Cycle; Serine-glyoxylate cycle; Biogenesis of c-type cytochromes	Aconitate hydratase (EC 4.2.1.3); Aconitate hydratase (EC 4.2.1.3); Aconitate hydratase (EC 4.2.1.3)	Cytoplasmic	Fur; CcpA
SAUSA300_RS06770	SAUPAN003738000	5	codY_exp	WT_exp	0.637143	0.961587	-1.10186	none	ON	ON	4-hydroxybenzoyl-CoA thioesterase	acyl-CoA thioesterase	Other	Other	Other	Other	Cytoplasmic
SAUSA300_RS06775	SAUPAN003739000	4	codY_exp	WT_exp	0.67948	1	-1.22751	none	ON	ON	hypothetical protein	HesB/YadR/YfhF family protein	Other	Other	Other	Other	Cytoplasmic
SAUSA300_RS06785	parE	26	codY_exp	WT_exp	0.9679	1	-1.11878	none	ON	ON	DNA topoisomerase IV subunit B	DNA topoisomerase IV subunit B	DNA Metabolism; DNA Metabolism; Virulence, Disease and Defense; Virulence, Disease and Defense	DNA replication; DNA replication; Resistance to antibiotics and toxic compounds; Resistance to antibiotics and toxic compounds	DNA topoisomerases, Type II, ATP-dependent; DNA topoisomerases, Type II, ATP-dependent; Resistance to fluoroquinolones; Resistance to fluoroquinolones	DNA gyrase subunit B (EC 5.99.1.3); Topoisomerase IV subunit B (EC 5.99.1.-); DNA gyrase subunit B (EC 5.99.1.3); Topoisomerase IV subunit B (EC 5.99.1.-)	Cytoplasmic	LexA		x			x
SAUSA300_RS06790	parC	33	codY_exp	WT_exp	0.57747	0.911694	-1.23262	none	ON	ON	DNA topoisomerase 4 subunit A	DNA topoisomerase IV subunit A	DNA Metabolism; Virulence, Disease and Defense	DNA replication; Resistance to antibiotics and toxic compounds	DNA topoisomerases, Type II, ATP-dependent; Resistance to fluoroquinolones	Topoisomerase IV subunit A (EC 5.99.1.-); Topoisomerase IV subunit A (EC 5.99.1.-)	Cytoplasmic	LexA		x			x
SAUSA300_RS06800	alsT	5	codY_exp	WT_exp	0.176554	0.399713	-1.32267	none	ON	ON	alanine:cation symporter family protein	alanine:cation symporter family protein	Other	Other	Other	Other	Cytoplasmic Membrane
SAUSA300_RS06805	glcT	4	codY_exp	WT_exp	0.860197	1	-1.08628	none	ON	ON	protein GlcT	transcription antiterminator	Other	Other	Other	Other	Cytoplasmic
SAUSA300_RS06815	cozEb	6	codY_exp	WT_exp	0.945084	1	-1.06166	none	ON	ON	AI-2E family transporter	cell elongation protein CozEb	Other	Other	Other	Other	Cytoplasmic Membrane
SAUSA300_RS06820	mprF	9	codY_exp	WT_exp	0.480056	0.808159	-1.19273	none	ON	ON	phosphatidylglycerol lysyltransferase	bifunctional lysylphosphatidylglycerol flippase/synthetase MprF	Regulation and Cell signaling	Regulation and Cell signaling - no subcategory	Cell envelope-associated LytR-CpsA-Psr transcriptional attenuators	FmtC (MrpF) protein involved in methicillin resistance	Cytoplasmic Membrane	GraR
SAUSA300_RS06825	msrA2	6	codY_exp	WT_exp	0.621807	0.949414	-1.1545	none	ON	ON	peptide-methionine (S)-S-oxide reductase	peptide-methionine (S)-S-oxide reductase MsrA	Protein Metabolism	Protein processing and modification	Peptide methionine sulfoxide reductase	Peptide methionine sulfoxide reductase MsrA (EC 1.8.4.11)	no significant prediction
SAUSA300_RS06830	msrR	10	codY_exp	WT_exp	0.852603	1	1.14219	none	ON	ON	regulatory protein MsrR	LCP family protein	Regulation and Cell signaling	Regulation and Cell signaling - no subcategory	Cell envelope-associated LytR-CpsA-Psr transcriptional attenuators	Peptide methionine sulfoxide reductase regulator MsrR	Cytoplasmic Membrane
SAUSA300_RS06845	tyrA	4	codY_exp	WT_exp	3.8133e-06	4.93914e-05	5.2764	up	ON	ON	prephenate dehydrogenase	prephenate dehydrogenase	Amino Acids and Derivatives; Amino Acids and Derivatives	Aromatic amino acids and derivatives; Aromatic amino acids and derivatives	Chorismate Synthesis; Phenylalanine and Tyrosine Branches from Chorismate	Prephenate dehydrogenase (EC 1.3.1.12); Prephenate dehydrogenase (EC 1.3.1.12)	Cytoplasmic	CodY
SAUSA300_RS06850	SAUPAN003759000	8	codY_exp	WT_exp	0.637859	0.961587	-1.1601	none	ON	ON	aminopeptidase	M42 family metallopeptidase	Protein Metabolism	Protein degradation	Protein degradation	Deblocking aminopeptidase (EC 3.4.11.-)	Cytoplasmic
SAUSA300_RS06855	trpE	7	codY_exp	WT_exp	6.04562e-09	1.33847e-07	17.7552	up	ON	ON	anthranilate synthase component I	anthranilate synthase component I	Amino Acids and Derivatives	Aromatic amino acids and derivatives	Tryptophan synthesis	Anthranilate synthase, aminase component (EC 4.1.3.27)	Cytoplasmic	S576; S577; CodY
SAUSA300_RS06865	trpD	6	codY_exp	WT_exp	7.25797e-08	1.29151e-06	70.1415	up	ON	OFF	anthranilate phosphoribosyltransferase	anthranilate phosphoribosyltransferase	Amino Acids and Derivatives	Aromatic amino acids and derivatives	Tryptophan synthesis	Anthranilate phosphoribosyltransferase (EC 2.4.2.18)	Cytoplasmic	S576; S577; CodY
SAUSA300_RS06870	trpC	5	codY_exp	WT_exp	0.00012661	0.00115343	16.4114	up	ON	OFF	indole-3-glycerol-phosphate synthase	indole-3-glycerol phosphate synthase TrpC	Amino Acids and Derivatives	Aromatic amino acids and derivatives	Tryptophan synthesis	Indole-3-glycerol phosphate synthase (EC 4.1.1.48)	Cytoplasmic	S576; S577; CodY
SAUSA300_RS06875	trpF	2	codY_exp	WT_exp	0.000710974	0.00518657	49.6363	up	ON	OFF	N-(5'-phosphoribosyl)anthranilate isomerase	phosphoribosylanthranilate isomerase	Amino Acids and Derivatives; Cofactors, Vitamins, Prosthetic Groups, Pigments	Aromatic amino acids and derivatives; Folate and pterines	Tryptophan synthesis; Folate Biosynthesis	Phosphoribosylanthranilate isomerase (EC 5.3.1.24); Phosphoribosylanthranilate isomerase (EC 5.3.1.24)	no significant prediction	S576; S577; CodY
SAUSA300_RS06880	trpB	6	codY_exp	WT_exp	1.21354e-07	2.0816e-06	22.7774	up	ON	ON	tryptophan synthase subunit beta	tryptophan synthase subunit beta	Amino Acids and Derivatives	Aromatic amino acids and derivatives	Tryptophan synthesis	Tryptophan synthase beta chain (EC 4.2.1.20)	Cytoplasmic	S576; S577; CodY
SAUSA300_RS06885	trpA	4	codY_exp	WT_exp	0.00188709	0.0117804	5.35362	up	ON	ON	tryptophan synthase subunit alpha	tryptophan synthase subunit alpha	Amino Acids and Derivatives	Aromatic amino acids and derivatives	Tryptophan synthesis	Tryptophan synthase alpha chain (EC 4.2.1.20)	Cytoplasmic	S576; S577; CodY
SAUSA300_RS06890	femA	16	codY_exp	WT_exp	6.03363e-08	1.0941e-06	-1.86225	down	ON	ON	aminoacyltransferase FemA	glycine glycyltransferase FemA	Cell Wall and Capsule; Cell Wall and Capsule	Cell Wall and Capsule - no subcategory; Cell Wall and Capsule - no subcategory	tRNA-dependent amino acid transfers; tRNA-dependent amino acid transfers	tRNA-dependent lipid II-Gly--glycine ligase; tRNA-dependent lipid II-GlyGly--glycine ligase	Cytoplasmic
SAUSA300_RS06895	femB	15	codY_exp	WT_exp	0.972902	1	-1.12504	none	ON	ON	aminoacyltransferase FemB	glycine glycyltransferase FemB	Cell Wall and Capsule; Cell Wall and Capsule	Cell Wall and Capsule - no subcategory; Cell Wall and Capsule - no subcategory	tRNA-dependent amino acid transfers; tRNA-dependent amino acid transfers	tRNA-dependent lipid II-GlyGlyGly--glycine ligase; tRNA-dependent lipid II-GlyGlyGlyGly--glycine ligase	Cytoplasmic
SAUSA300_RS06905	SAUPAN003782000	4	codY_exp	WT_exp	0.858082	1	1.08794	none	ON	ON	SWIM zinc finger family protein	SWIM zinc finger domain-containing protein	Other	Other	Other	Other	Cytoplasmic
SAUSA300_RS06940	SAUPAN003790000	18	codY_exp	WT_exp	0.999925	1	-1.0633	none	ON	ON	oligoendopeptidase F	oligoendopeptidase F	Other	Other	Other	Other	Cytoplasmic
SAUSA300_RS06945	phoU	4	codY_exp	WT_exp	0.00127359	0.00850851	2.15224	up	ON	ON	phosphate transport system regulatory protein PhoU	phosphate signaling complex protein PhoU	Phosphorus Metabolism; Phosphorus Metabolism	Phosphorus Metabolism - no subcategory; Phosphorus Metabolism - no subcategory	High affinity phosphate transporter and control of PHO regulon; Phosphate metabolism	Phosphate transport system regulatory protein PhoU; Phosphate transport system regulatory protein PhoU	Cytoplasmic
SAUSA300_RS06965	pstS	7	codY_exp	WT_exp	5.40725e-08	9.99554e-07	3.9455	up	ON	ON	phosphate-binding protein	phosphate ABC transporter substrate-binding protein PstS	Phosphorus Metabolism; Phosphorus Metabolism	Phosphorus Metabolism - no subcategory; Phosphorus Metabolism - no subcategory	High affinity phosphate transporter and control of PHO regulon; Phosphate metabolism	Phosphate ABC transporter, periplasmic phosphate-binding protein PstS (TC 3.A.1.7.1); Phosphate ABC transporter, periplasmic phosphate-binding protein PstS (TC 3.A.1.7.1)	Cytoplasmic Membrane
SAUSA300_RS06980	cvfB	11	codY_exp	WT_exp	3.73375e-06	4.9028e-05	-1.65893	down	ON	ON	virulence factor B	RNA-binding virulence regulatory protein CvfB	Other	Other	Other	Other	Cytoplasmic
SAUSA300_RS06985	SAUPAN003804000	20	codY_exp	WT_exp	1.12347e-05	0.000125093	-1.48974	none	ON	ON	ABC transporter ATP-binding protein	ATP-binding cassette domain-containing protein	Other	Other	CBSS-393121.3.peg.2760	ABC transporter ATP-binding protein uup	Cytoplasmic
SAUSA300_RS06990	lysC	2	codY_exp	WT_exp	0.000331675	0.00269876	685.796	up	ON	OFF	aspartate kinase	aspartate kinase	Amino Acids and Derivatives; Amino Acids and Derivatives	Lysine, threonine, methionine, and cysteine; Lysine, threonine, methionine, and cysteine	Lysine Biosynthesis DAP Pathway; Threonine and Homoserine Biosynthesis	Aspartokinase (EC 2.7.2.4); Aspartokinase (EC 2.7.2.4)	Cytoplasmic	S584; CodY
SAUSA300_RS06995	asd	17	codY_exp	WT_exp	2.02887e-18	2.03315e-16	8.12374	up	ON	ON	aspartate-semialdehyde dehydrogenase	aspartate-semialdehyde dehydrogenase	Amino Acids and Derivatives; Amino Acids and Derivatives	Lysine, threonine, methionine, and cysteine; Lysine, threonine, methionine, and cysteine	Lysine Biosynthesis DAP Pathway; Threonine and Homoserine Biosynthesis	Aspartate-semialdehyde dehydrogenase (EC 1.2.1.11); Aspartate-semialdehyde dehydrogenase (EC 1.2.1.11)	Cytoplasmic	S584; CodY
SAUSA300_RS07000	dapA	15	codY_exp	WT_exp	9.84059e-17	7.80686e-15	8.96352	up	ON	ON	4-hydroxy-tetrahydrodipicolinate synthase	4-hydroxy-tetrahydrodipicolinate synthase	Amino Acids and Derivatives	Lysine, threonine, methionine, and cysteine	Lysine Biosynthesis DAP Pathway	4-hydroxy-tetrahydrodipicolinate synthase (EC 4.3.3.7)	Cytoplasmic	S584; CodY
SAUSA300_RS07005	dapB	11	codY_exp	WT_exp	6.4882e-13	3.33879e-11	8.20262	up	ON	ON	4-hydroxy-tetrahydrodipicolinate reductase	4-hydroxy-tetrahydrodipicolinate reductase	Amino Acids and Derivatives	Lysine, threonine, methionine, and cysteine	Lysine Biosynthesis DAP Pathway	4-hydroxy-tetrahydrodipicolinate reductase (EC 1.17.1.8)	Cytoplasmic	S584; CodY
SAUSA300_RS07010	dapD	7	codY_exp	WT_exp	3.84599e-09	8.93021e-08	7.626	up	ON	ON	2,3,4,5-tetrahydropyridine-2,6-dicarboxylate N-acetyltransferase	2,3,4,5-tetrahydropyridine-2,6-dicarboxylate N-acetyltransferase	Amino Acids and Derivatives	Lysine, threonine, methionine, and cysteine	Lysine Biosynthesis DAP Pathway	2,3,4,5-tetrahydropyridine-2,6-dicarboxylate N-acetyltransferase (EC 2.3.1.89)	Cytoplasmic	S584; CodY
SAUSA300_RS07015	dapI	9	codY_exp	WT_exp	7.06401e-11	2.44543e-09	8.11897	up	ON	ON	hydrolase	amidohydrolase	Amino Acids and Derivatives	Lysine, threonine, methionine, and cysteine	Lysine Biosynthesis DAP Pathway	N-acetyl-L,L-diaminopimelate deacetylase (EC 3.5.1.47)	Cytoplasmic	S584; CodY
SAUSA300_RS07020	alr2	8	codY_exp	WT_exp	7.02865e-10	1.96802e-08	45.7378	up	ON	ON	alanine racemase 2	alanine racemase	Amino Acids and Derivatives	Lysine, threonine, methionine, and cysteine	Lysine Biosynthesis DAP Pathway	Diaminopimelate epimerase alternative form predicted for S.aureus (EC 5.1.1.7)	Cytoplasmic	S584; CodY
SAUSA300_RS07025	lysA	17	codY_exp	WT_exp	1.027e-11	4.07378e-10	2.38662	up	ON	ON	diaminopimelate decarboxylase	diaminopimelate decarboxylase	Amino Acids and Derivatives	Lysine, threonine, methionine, and cysteine	Lysine Biosynthesis DAP Pathway	Diaminopimelate decarboxylase (EC 4.1.1.20)	Cytoplasmic	S584; CodY
SAUSA300_RS07035	cspA	6	codY_exp	WT_exp	0.163185	0.378445	-1.25211	none	ON	ON	cold-shock protein CspA	cold shock protein CspA	Stress Response	Cold shock	Cold shock, CspA family of proteins	Cold shock protein CspA	Cytoplasmic
SAUSA300_RS07045	SAUPAN003819000	2	codY_exp	WT_exp	0.751163	1	1.13583	none	ON	ON	hypothetical protein	regulatory protein MsaA	Other	Other	Other	Other	no significant prediction
SAUSA300_RS07050	acyP	3	codY_exp	WT_exp	0.232008	0.485432	-1.33404	none	ON	ON	acylphosphatase	acylphosphatase	Carbohydrates	Central carbohydrate metabolism	Pyruvate metabolism II: acetyl-CoA, acetogenesis from pyruvate	Acylphosphate phosphohydrolase (EC 3.6.1.7), putative	Cytoplasmic
SAUSA300_RS07055	xpaC	5	codY_exp	WT_exp	0.166994	0.383657	-1.31551	none	ON	ON	5-bromo-4-chloroindolyl phosphate hydrolysis protein	5-bromo-4-chloroindolyl phosphate hydrolysis family protein	Other	Other	Other	Other	Cytoplasmic
SAUSA300_RS07060	SAUPAN003822000	22	codY_exp	WT_exp	0.533403	0.872508	-1.21497	none	ON	ON	tellurite resistance protein TelA	toxic anion resistance protein	Other	Other	Other	Other	no significant prediction
SAUSA300_RS07075	brnQ3	2	codY_exp	WT_exp	0.0755943	0.215144	-1.49537	none	ON	ON	branched-chain amino acid transport system II carrier protein	branched-chain amino acid transport system II carrier protein	Other	Other	Other	Other	Cytoplasmic Membrane
SAUSA300_RS07080	SAUPAN003826000	9	codY_exp	WT_exp	1	1	1.00148	none	ON	ON	nitric oxide reductase activation protein NorD	nitric oxide reductase activation protein NorD	Stress Response	Stress Response - no subcategory	Flavohaemoglobin	Nitric oxide reductase activation protein NorD	Cytoplasmic
SAUSA300_RS07085	SAUPAN003827000	8	codY_exp	WT_exp	0.999965	1	-1.0202	none	ON	ON	hypothetical protein	MoxR family ATPase	Stress Response	Stress Response - no subcategory	Flavohaemoglobin	Nitric oxide reductase activation protein NorQ	Cytoplasmic
SAUSA300_RS07090	SAUPAN003828000	6	codY_exp	WT_exp	0.658318	0.978484	-1.14115	none	ON	ON	hypothetical protein	DUF6501 family protein	Other	Other	Other	Other	no significant prediction
SAUSA300_RS07095	SAUPAN003829000	9	codY_exp	WT_exp	0.953758	1	1.06201	none	ON	ON	hypothetical protein	hypothetical protein	Other	Other	Other	Other	Cytoplasmic
SAUSA300_RS07100	sucB	11	codY_exp	WT_exp	0.000124044	0.00113548	1.80218	up	ON	ON	dihydrolipoyllysine-residue succinyltransferase component of 2-oxoglutarate dehydrogenase complex	dihydrolipoyllysine-residue succinyltransferase	Carbohydrates; Carbohydrates; Cofactors, Vitamins, Prosthetic Groups, Pigments	Central carbohydrate metabolism; Central carbohydrate metabolism; Lipoic acid	Dehydrogenase complexes; TCA Cycle; Lipoic acid metabolism	Dihydrolipoamide succinyltransferase component (E2) of 2-oxoglutarate dehydrogenase complex (EC 2.3.1.61); Dihydrolipoamide succinyltransferase component (E2) of 2-oxoglutarate dehydrogenase complex (EC 2.3.1.61); Dihydrolipoamide succinyltransferase component (E2) of 2-oxoglutarate dehydrogenase complex (EC 2.3.1.61)	Cytoplasmic
SAUSA300_RS07105	sucA	21	codY_exp	WT_exp	1.22716e-11	4.7684e-10	1.95603	up	ON	ON	2-oxoglutarate dehydrogenase E1 component	2-oxoglutarate dehydrogenase E1 component	Carbohydrates; Carbohydrates	Central carbohydrate metabolism; Central carbohydrate metabolism	Dehydrogenase complexes; TCA Cycle	2-oxoglutarate dehydrogenase E1 component (EC 1.2.4.2); 2-oxoglutarate dehydrogenase E1 component (EC 1.2.4.2)	Cytoplasmic
SAUSA300_RS07110	arlS	7	codY_exp	WT_exp	0.416102	0.732216	1.33981	none	ON	ON	two-component sensor histidine kinase	sensor histidine kinase ArlS	Other	Other	Other	Other	Cytoplasmic Membrane
SAUSA300_RS07115	arlR	6	codY_exp	WT_exp	0.950095	1	-1.08664	none	ON	ON	DNA-binding response regulator	response regulator transcription factor ArlR	Other	Other	Other	Other	Cytoplasmic	SigB
SAUSA300_RS07140	murG	17	codY_exp	WT_exp	0.00139861	0.00915102	-1.35302	none	ON	ON	undecaprenyldiphospho-muramoylpentapeptide beta-N- acetylglucosaminyltransferase	undecaprenyldiphospho-muramoylpentapeptide beta-N-acetylglucosaminyltransferase	Cell Wall and Capsule	Cell Wall and Capsule - no subcategory	Peptidoglycan Biosynthesis	UDP-N-acetylglucosamine--N-acetylmuramyl-(pentapeptide) pyrophosphoryl-undecaprenol N-acetylglucosamine transferase (EC 2.4.1.227)	Cytoplasmic Membrane
SAUSA300_RS07145	SAUPAN003844000	8	codY_exp	WT_exp	0.0253655	0.0981624	-1.35198	none	ON	ON	N-acetyltransferase	GNAT family N-acetyltransferase	Other	Other	Other	Other	Cytoplasmic
SAUSA300_RS07150	ctpA	21	codY_exp	WT_exp	0.98473	1	-1.09303	none	ON	ON	serine protease	S41 family peptidase	Other	Other	Other	Other	Cytoplasmic Membrane
SAUSA300_RS07165	crr	8	codY_exp	WT_exp	0.000186175	0.00160397	-1.59543	down	ON	ON	glucose-specific phosphotransferase enzyme IIA component	PTS glucose transporter subunit IIA	Carbohydrates	Di- and oligosaccharides	Trehalose Uptake and Utilization	PTS system, glucose-specific IIA component	Cytoplasmic
SAUSA300_RS07170	msrB	5	codY_exp	WT_exp	0.278874	0.552694	-1.18517	none	ON	ON	peptide-methionine (R)-S-oxide reductase	peptide-methionine (R)-S-oxide reductase MsrB	Protein Metabolism	Protein processing and modification	Peptide methionine sulfoxide reductase	Peptide methionine sulfoxide reductase MsrB (EC 1.8.4.12)	Cytoplasmic
SAUSA300_RS07175	msrA1	11	codY_exp	WT_exp	0.951834	1	1.07158	none	ON	ON	peptide-methionine (S)-S-oxide reductase	peptide-methionine (S)-S-oxide reductase MsrA	Protein Metabolism	Protein processing and modification	Peptide methionine sulfoxide reductase	Peptide methionine sulfoxide reductase MsrA (EC 1.8.4.11)	no significant prediction
SAUSA300_RS07180	fakB2	10	codY_exp	WT_exp	0.0736334	0.212744	-1.26362	none	ON	ON	hypothetical protein	fatty acid kinase binding subunit FakB2	Other	Other	Other	Other	Cytoplasmic
SAUSA300_RS07185	dfrA	8	codY_exp	WT_exp	0.928277	1	-1.13625	none	ON	ON	dihydrofolate reductase	dihydrofolate reductase	Cofactors, Vitamins, Prosthetic Groups, Pigments	Folate and pterines	Folate Biosynthesis	Dihydrofolate reductase (EC 1.5.1.3)	Cytoplasmic
SAUSA300_RS07190	thyA	11	codY_exp	WT_exp	0.996825	1	-1.06131	none	ON	ON	thymidylate synthase	thymidylate synthase	Cofactors, Vitamins, Prosthetic Groups, Pigments; Nucleosides and Nucleotides	Folate and pterines; Pyrimidines	Folate Biosynthesis; pyrimidine conversions	Thymidylate synthase (EC 2.1.1.45); Thymidylate synthase (EC 2.1.1.45)	Cytoplasmic
SAUSA300_RS07195	SAUPAN003860000	6	codY_exp	WT_exp	0.259414	0.524892	-1.25489	none	ON	ON	hypothetical protein	BrxA/BrxB family bacilliredoxin	Other	Other	Other	Other	Cytoplasmic
SAUSA300_RS07200	cvfC	4	codY_exp	WT_exp	0.00614854	0.0322502	-1.63531	down	ON	ON	virulence factor C	virulence factor	Other	Other	Other	Other	Cytoplasmic
SAUSA300_RS07205	SAUPAN003862000	6	codY_exp	WT_exp	0.651667	0.971631	-1.18977	none	ON	ON	hypothetical protein	NifU N-terminal domain-containing protein	Other	Other	Other	Other	no significant prediction
SAUSA300_RS07215	SAUPAN003864000	2	codY_exp	WT_exp	0.250569	0.514099	-1.8076	none	ON	OFF	membrane protein	queuosine precursor transporter	RNA Metabolism	RNA processing and modification	Queuosine-Archaeosine Biosynthesis	Putative preQ0 transporter	Cytoplasmic Membrane	S602
SAUSA300_RS07230	rnhA	4	codY_exp	WT_exp	0.194331	0.42974	-1.31283	none	ON	ON	ribonuclease H	ribonuclease HI family protein	Other	Other	Other	Other	Cellwall
SAUSA300_RS07235	ebh	2	codY_exp	WT_exp	0.0222926	0.0893582	24.7183	none	OFF	OFF	hyperosmolarity resistance protein Ebh	hyperosmolarity resistance protein Ebh	Other	Other	Other	Other	Cellwall		secreted adhesins/ clotting factors				x
SAUSA300_RS07250	ilvA1	10	codY_exp	WT_exp	6.99427e-10	1.96802e-08	-6.72751	down	ON	ON	serine/threonine dehydratase	bifunctional threonine ammonia-lyase/L-serine ammonia-lyase TdcB	Amino Acids and Derivatives; Amino Acids and Derivatives; Amino Acids and Derivatives	Alanine, serine, and glycine; Branched-chain amino acids; Lysine, threonine, methionine, and cysteine	Glycine and Serine Utilization; Branched-Chain Amino Acid Biosynthesis; Threonine degradation	Threonine dehydratase, catabolic (EC 4.3.1.19); Threonine dehydratase, catabolic (EC 4.3.1.19); Threonine dehydratase, catabolic (EC 4.3.1.19)	Cytoplasmic Membrane	CodY
SAUSA300_RS07255	ald1	10	codY_exp	WT_exp	7.65182e-06	9.0491e-05	4.83917	up	ON	ON	alanine dehydrogenase	alanine dehydrogenase	Carbohydrates	Central carbohydrate metabolism	Pyruvate Alanine Serine Interconversions	Alanine dehydrogenase (EC 1.4.1.1)	Cytoplasmic	Rex
SAUSA300_RS07260	SAUPAN003894000	10	codY_exp	WT_exp	0.269839	0.540245	-1.17853	none	ON	ON	5'-3' exonuclease	5'-3' exonuclease	DNA Metabolism; DNA Metabolism	DNA repair; DNA replication	DNA Repair Base Excision; DNA-replication	DNA polymerase I (EC 2.7.7.7); DNA polymerase I (EC 2.7.7.7)	no significant prediction
SAUSA300_RS07265	dynA	33	codY_exp	WT_exp	0.145264	0.347594	-1.27396	none	ON	ON	hypothetical protein	dynamin family protein	Other	Other	Other	Other	no significant prediction
SAUSA300_RS07270	SAUPAN003897000	4	codY_exp	WT_exp	0.00225842	0.0138711	-8.58769	down	ON	ON	PepSY domain-containing protein	PepSY domain-containing protein	Other	Other	Other	Other	Cytoplasmic Membrane
SAUSA300_RS07280	SAUPAN003899000	2	codY_exp	WT_exp	0.446907	0.765897	-1.20082	none	ON	ON	DUF4889 domain-containing protein	DUF4889 domain-containing protein	Other	Other	Other	Other	Cytoplasmic Membrane
SAUSA300_RS07285	SAUPAN003900000	18	codY_exp	WT_exp	0.993504	1	-1.07006	none	ON	ON	RNA methyltransferase	class I SAM-dependent RNA methyltransferase	Cell Division and Cell Cycle	Cell Division and Cell Cycle - no subcategory	Control of cell elongation - division cycle in Bacilli	FIG001721: Predicted N6-adenine-specific DNA methylase	Cytoplasmic
SAUSA300_RS07290	gpsB	6	codY_exp	WT_exp	0.995585	1	-1.04336	none	ON	ON	cell cycle protein GpsB	cell division regulator GpsB	Cell Division and Cell Cycle	Cell Division and Cell Cycle - no subcategory	Control of cell elongation - division cycle in Bacilli	Cell division protein GpsB, coordinates the switch between cylindrical and septal cell wall synthesis by re-localization of PBP1	Cytoplasmic
SAUSA300_RS07300	SAUPAN003906000	2	codY_exp	WT_exp	0.877415	1	-1.05977	none	ON	ON	hypothetical protein	YppE family protein	Other	Other	Other	Other	no significant prediction
SAUSA300_RS07310	recU	3	codY_exp	WT_exp	0.282448	0.556668	-1.26441	none	ON	ON	Holliday junction resolvase RecU	Holliday junction resolvase RecU	Cell Division and Cell Cycle	Cell Division and Cell Cycle - no subcategory	Control of cell elongation - division cycle in Bacilli	RecU Holliday junction resolvase	no significant prediction
SAUSA300_RS07315	pbp2	32	codY_exp	WT_exp	0.986512	1	-1.10553	none	ON	ON	penicillin-binding protein 2	penicillin-binding protein	Cell Division and Cell Cycle; Cell Wall and Capsule	Cell Division and Cell Cycle - no subcategory; Cell Wall and Capsule - no subcategory	Control of cell elongation - division cycle in Bacilli; Peptidoglycan Biosynthesis	Penicillin-binding protein 1A/1B (PBP1); Multimodular transpeptidase-transglycosylase (EC 2.4.1.129) (EC 3.4.-.-)	Cytoplasmic Membrane
SAUSA300_RS07320	SAUPAN003911000	5	codY_exp	WT_exp	0.667392	0.988108	1.16312	none	ON	ON	hypothetical protein	hypothetical protein	Cell Division and Cell Cycle	Cell Division and Cell Cycle - no subcategory	Control of cell elongation - division cycle in Bacilli	Hypothetical protein in cluster with penicillin-binding protein PBP1, Staphylococcal type	no significant prediction
SAUSA300_RS07330	dnaD	6	codY_exp	WT_exp	0.337692	0.629742	-1.22887	none	ON	ON	chromosome replication protein DnaD	DnaD domain-containing protein	Cell Division and Cell Cycle	Cell Division and Cell Cycle - no subcategory	Control of cell elongation - division cycle in Bacilli	Chromosome replication initiation protein dnaD	Cytoplasmic
SAUSA300_RS07335	asnC	17	codY_exp	WT_exp	0.0545987	0.17501	-1.30744	none	ON	ON	asparagine--tRNA ligase	asparagine--tRNA ligase	Protein Metabolism; RNA Metabolism	Protein biosynthesis; RNA processing and modification	tRNA aminoacylation, Glu and Gln; tRNA modification Archaea	Asparaginyl-tRNA synthetase (EC 6.1.1.22); Asparaginyl-tRNA synthetase (EC 6.1.1.22)	Cytoplasmic
SAUSA300_RS07340	dinG	23	codY_exp	WT_exp	0.108283	0.278233	-1.18474	none	ON	ON	ATP-dependent helicase DinG	ATP-dependent DNA helicase DinG	DNA Metabolism	DNA repair	DNA repair, bacterial DinG and relatives	DinG family ATP-dependent helicase YoaA	Cytoplasmic
SAUSA300_RS07345	birA	11	codY_exp	WT_exp	0.00503527	0.0275493	-1.35497	none	ON	ON	bifunctional biotin--[acetyl-CoA-carboxylase] synthetase/biotin operon repressor	biotin--[acetyl-CoA-carboxylase] ligase	Cofactors, Vitamins, Prosthetic Groups, Pigments; Cofactors, Vitamins, Prosthetic Groups, Pigments; Cofactors, Vitamins, Prosthetic Groups, Pigments	Biotin; Biotin; Biotin	Biotin biosynthesis; Biotin biosynthesis; Biotin biosynthesis	Biotin operon repressor; Biotin--protein ligase (EC 6.3.4.9)(EC 6.3.4.10)(EC 6.3.4.11)(EC 6.3.4.15); Biotin--protein ligase (EC 6.3.4.9, EC 6.3.4.10, EC 6.3.4.11, EC 6.3.4.15)	Cytoplasmic
SAUSA300_RS07350	papS	7	codY_exp	WT_exp	0.00844921	0.041144	-1.43013	none	ON	ON	CCA-adding enzyme	CCA tRNA nucleotidyltransferase	RNA Metabolism	RNA processing and modification	tRNA nucleotidyltransferase	tRNA nucleotidyltransferase (EC 2.7.7.21) (EC 2.7.7.25)	Cytoplasmic
SAUSA300_RS07355	bshA	12	codY_exp	WT_exp	0.0437962	0.150722	-1.30403	none	ON	ON	N-acetyl-alpha-D-glucosaminyl L-malate synthase BshA	N-acetyl-alpha-D-glucosaminyl L-malate synthase BshA	Cell Wall and Capsule	Capsular and extracellular polysacchrides	Exopolysaccharide Biosynthesis	Glycosyl transferase, group 1 family protein	Cytoplasmic
SAUSA300_RS07360	SAUPAN003919000	3	codY_exp	WT_exp	0.06663	0.197915	-1.34336	none	ON	ON	hypothetical protein	nucleotide pyrophosphohydrolase	Other	Other	Other	Other	Cytoplasmic
SAUSA300_RS07365	SAUPAN003920000	2	codY_exp	WT_exp	0.578158	0.912024	-2.29858	none	ON	ON	zinc metallopeptidase	zinc metallopeptidase	Other	Other	Other	Other	Cytoplasmic Membrane	CodY
SAUSA300_RS07380	SAUPAN003923000	8	codY_exp	WT_exp	0.0783074	0.220658	1.25825	none	ON	ON	hypothetical protein	hypothetical protein	Other	Other	CBSS-393130.3.peg.129	TPR-repeat-containing protein, putative component of Menaquinone-cytochrome C reductase	Cytoplasmic	CodY
SAUSA300_RS07385	aroA	15	codY_exp	WT_exp	9.83388e-06	0.000112118	1.48048	none	ON	ON	3-phosphoshikimate 1-carboxyvinyltransferase	3-phosphoshikimate 1-carboxyvinyltransferase	Amino Acids and Derivatives; Amino Acids and Derivatives	Aromatic amino acids and derivatives; Aromatic amino acids and derivatives	Chorismate Synthesis; Common Pathway For Synthesis of Aromatic Compounds (DAHP synthase to chorismate)	5-Enolpyruvylshikimate-3-phosphate synthase (EC 2.5.1.19); 5-Enolpyruvylshikimate-3-phosphate synthase (EC 2.5.1.19)	Cytoplasmic	CodY
SAUSA300_RS07390	aroB	9	codY_exp	WT_exp	0.000100336	0.000936474	1.8712	up	ON	ON	3-dehydroquinate synthase	3-dehydroquinate synthase	Amino Acids and Derivatives; Amino Acids and Derivatives	Aromatic amino acids and derivatives; Aromatic amino acids and derivatives	Chorismate Synthesis; Common Pathway For Synthesis of Aromatic Compounds (DAHP synthase to chorismate)	3-dehydroquinate synthase (EC 4.2.3.4); 3-dehydroquinate synthase (EC 4.2.3.4)	Cytoplasmic	CodY
SAUSA300_RS07395	aroC	16	codY_exp	WT_exp	8.45626e-07	1.27783e-05	1.623	up	ON	ON	chorismate synthase	chorismate synthase	Amino Acids and Derivatives; Amino Acids and Derivatives	Aromatic amino acids and derivatives; Aromatic amino acids and derivatives	Chorismate Synthesis; Common Pathway For Synthesis of Aromatic Compounds (DAHP synthase to chorismate)	Chorismate synthase (EC 4.2.3.5); Chorismate synthase (EC 4.2.3.5)	Cytoplasmic	CodY
SAUSA300_RS07405	ndk	5	codY_exp	WT_exp	0.0689213	0.20251	-1.41951	none	ON	ON	nucleoside-diphosphate kinase	nucleoside-diphosphate kinase	Nucleosides and Nucleotides; Nucleosides and Nucleotides	Purines; Pyrimidines	Purine conversions; pyrimidine conversions	Nucleoside diphosphate kinase (EC 2.7.4.6); Nucleoside diphosphate kinase (EC 2.7.4.6)	Cytoplasmic
SAUSA300_RS07410	hepT	6	codY_exp	WT_exp	0.992481	1	-1.02884	none	ON	ON	heptaprenyl diphosphate synthase subunit II	polyprenyl synthetase family protein	Fatty Acids, Lipids, and Isoprenoids; Fatty Acids, Lipids, and Isoprenoids; Fatty Acids, Lipids, and Isoprenoids; Regulation and Cell signaling	Isoprenoids; Isoprenoids; Isoprenoids; Regulation and Cell signaling - no subcategory	Isoprenoid scratch; Isoprenoinds for Quinones; Polyprenyl Diphosphate Biosynthesis; Sex pheromones in Enterococcus faecalis and other Firmicutes	Heptaprenyl diphosphate synthase component II (EC 2.5.1.30); Heptaprenyl diphosphate synthase component II (EC 2.5.1.30); Heptaprenyl diphosphate synthase component II (EC 2.5.1.30); Heptaprenyl diphosphate synthase component II (EC 2.5.1.30)	Cytoplasmic
SAUSA300_RS07415	ubiE	9	codY_exp	WT_exp	0.0223513	0.0894054	-1.49822	none	ON	ON	demethylmenaquinone methyltransferase	demethylmenaquinone methyltransferase	Cofactors, Vitamins, Prosthetic Groups, Pigments; Cofactors, Vitamins, Prosthetic Groups, Pigments	Quinone cofactors; Quinone cofactors	Menaquinone and Phylloquinone Biosynthesis; Menaquinone biosynthesis from chorismate via 1,4-dihydroxy-2-naphthoate	Ubiquinone/menaquinone biosynthesis methyltransferase UbiE (EC 2.1.1.-); 2-heptaprenyl-1,4-naphthoquinone methyltransferase MenG (EC 2.1.1.163)	no significant prediction
SAUSA300_RS07420	SAUPAN003932000	4	codY_exp	WT_exp	0.999876	1	1.06176	none	ON	ON	heptaprenyl pyrophosphate synthase subunit A	heptaprenyl diphosphate synthase component 1	Fatty Acids, Lipids, and Isoprenoids; Fatty Acids, Lipids, and Isoprenoids; Fatty Acids, Lipids, and Isoprenoids; Regulation and Cell signaling	Isoprenoids; Isoprenoids; Isoprenoids; Regulation and Cell signaling - no subcategory	Isoprenoid scratch; Isoprenoinds for Quinones; Polyprenyl Diphosphate Biosynthesis; Sex pheromones in Enterococcus faecalis and other Firmicutes	Heptaprenyl diphosphate synthase component I (EC 2.5.1.30); Heptaprenyl diphosphate synthase component I (EC 2.5.1.30); Heptaprenyl diphosphate synthase component I (EC 2.5.1.30); Heptaprenyl diphosphate synthase component I (EC 2.5.1.30)	Cytoplasmic
SAUSA300_RS07430	hup	13	codY_exp	WT_exp	0.162898	0.37824	1.38852	none	ON	ON	DNA-binding protein HU	HU family DNA-binding protein	DNA Metabolism	DNA Metabolism - no subcategory	DNA structural proteins, bacterial	DNA-binding protein HBsu	Cytoplasmic
SAUSA300_RS07435	gpsA	10	codY_exp	WT_exp	0.324723	0.611594	-1.19551	none	ON	ON	glycerol-3-phosphate dehydrogenase (NAD(P)(+))	NAD(P)H-dependent glycerol-3-phosphate dehydrogenase	Carbohydrates; Fatty Acids, Lipids, and Isoprenoids; Stress Response	Sugar alcohols; Phospholipids; Oxidative stress	Glycerol and Glycerol-3-phosphate Uptake and Utilization; Glycerolipid and Glycerophospholipid Metabolism in Bacteria; Glutaredoxins	Glycerol-3-phosphate dehydrogenase [NAD(P)+] (EC 1.1.1.94); Glycerol-3-phosphate dehydrogenase [NAD(P)+] (EC 1.1.1.94); Glycerol-3-phosphate dehydrogenase [NAD(P)+] (EC 1.1.1.94)	Cytoplasmic
SAUSA300_RS07440	engA	11	codY_exp	WT_exp	0.449936	0.770394	-1.25978	none	ON	ON	ribosome biogenesis GTPase Der	ribosome biogenesis GTPase Der	Protein Metabolism	Protein biosynthesis	Universal GTPases	GTP-binding protein EngA	Cytoplasmic Membrane
SAUSA300_RS07445	rpsA	27	codY_exp	WT_exp	7.7266e-08	1.36217e-06	1.53537	up	ON	ON	30S ribosomal protein S1	30S ribosomal protein S1	Protein Metabolism	Protein biosynthesis	Ribosome SSU bacterial	SSU ribosomal protein S1p	Cytoplasmic
SAUSA300_RS07465	cmk	12	codY_exp	WT_exp	8.74676e-10	2.28135e-08	-2.12745	down	ON	ON	cytidylate kinase	(d)CMP kinase	Nucleosides and Nucleotides	Pyrimidines	pyrimidine conversions	Cytidylate kinase (EC 2.7.4.25)	Cytoplasmic
SAUSA300_RS07470	ansA	8	codY_exp	WT_exp	0.806127	1	-1.12767	none	ON	ON	L-asparaginase	asparaginase	Other; Other	Other; ammonia assimilation	Amino Acids and Derivatives; Glutamine, Glutamate, Aspartate and Asparagine Biosynthesis	Glutamine, glutamate, aspartate, asparagine; L-asparaginase (EC 3.5.1.1)	Cytoplasmic
SAUSA300_RS07475	SAUPAN003944000	11	codY_exp	WT_exp	0.893409	1	-1.13708	none	ON	ON	thioredoxin reductase	YpdA family putative bacillithiol disulfide reductase	Nucleosides and Nucleotides; Sulfur Metabolism	Pyrimidines; Sulfur Metabolism - no subcategory	pyrimidine conversions; Thioredoxin-disulfide reductase	Thioredoxin reductase (EC 1.8.1.9); Thioredoxin reductase (EC 1.8.1.9)	Cytoplasmic
SAUSA300_RS07485	ebpS	16	codY_exp	WT_exp	1	1	-1.01736	none	ON	ON	elastin-binding protein EbpS	elastin-binding protein EbpS	Virulence, Disease and Defense	Adhesion	Adhesins in Staphylococcus	Elastin binding protein EbpS	Cytoplasmic Membrane		membrane bound adhesins			x	x
SAUSA300_RS07495	SAUPAN003948000	2	codY_exp	WT_exp	0.914051	1	1.91883	none	ON	OFF	hypothetical protein	helix-turn-helix domain-containing protein	Other	Other	Other	Other	Cytoplasmic
SAUSA300_RS07500	fer	2	codY_exp	WT_exp	0.0439491	0.150722	-1.50877	none	ON	ON	ferredoxin	ferredoxin	Respiration	Respiration - no subcategory	Soluble cytochromes and functionally related electron carriers	Ferredoxin	Cytoplasmic
SAUSA300_RS07540	SAUSA300_RS07540	4	codY_exp	WT_exp	9.30075e-06	0.000107979	98.4057	up	ON	OFF	leucotoxin LukD	Panton-Valentine bi-component leukocidin subunit F	Virulence, Disease and Defense	Toxins and superantigens	Staphylococcus Two-component and Pore-forming Cytolysins	Panton-Valentine leukocidin chain F precursor	Extracellular				x		x
SAUSA300_RS07545	lukS-PV	11	codY_exp	WT_exp	1.56334e-12	7.63229e-11	123.221	up	ON	ON	gamma-hemolysin subunit A	Panton-Valentine bi-component leukocidin subunit S	Virulence, Disease and Defense	Toxins and superantigens	Staphylococcus Two-component and Pore-forming Cytolysins	Panton-Valentine leukocidin chain S precursor	Extracellular				x		x
SAUSA300_RS07615	SAUPAN001825000	2	codY_exp	WT_exp	0.398841	0.712377	-1.31576	none	ON	ON	tail protein	Ig-like domain-containing protein	Phages, Prophages, Transposable elements, Plasmids	Phages, Prophages	Phage tail proteins 2	Phage major tail protein	no significant prediction
SAUSA300_RS07825	SAUPAN001314000	7	codY_exp	WT_exp	0.353907	0.650719	1.16765	none	ON	ON	transcriptional regulator	helix-turn-helix domain-containing protein	Other	Other	Other	Other	Cytoplasmic
SAUSA300_RS07840	SAUSA300_RS07840	4	codY_exp	WT_exp	0.635369	0.961168	-1.14167	none	ON	ON	hypothetical protein	hypothetical protein	Other	Other	Other	Other	Cytoplasmic
SAUSA300_RS07850	SAUPAN001319000	5	codY_exp	WT_exp	0.969332	1	-1.04606	none	ON	ON	hypothetical protein	hypothetical protein	Other	Other	Other	Other	Cytoplasmic Membrane
SAUSA300_RS07865	SAUPAN003954000	5	codY_exp	WT_exp	0.000501824	0.00388404	3.29966	up	ON	ON	hypothetical protein	DUF1672 domain-containing protein	Other	Other	Other	Other	no significant prediction
SAUSA300_RS07870	srrB	14	codY_exp	WT_exp	0.967507	1	-1.09215	none	ON	ON	two-component sensor histidine kinase	two-component system sensor histidine kinase SrrB	Potassium metabolism	Potassium metabolism - no subcategory	Potassium homeostasis	Osmosensitive K+ channel histidine kinase KdpD (EC 2.7.3.-)	Cytoplasmic Membrane	Rex
SAUSA300_RS07875	srrA	8	codY_exp	WT_exp	0.989352	1	1.05282	none	ON	ON	DNA-binding response regulator	two-component system response regulator SrrA	Other	Other	Other	Other	Cytoplasmic	Rex
SAUSA300_RS07880	rluB	9	codY_exp	WT_exp	0.0795996	0.222225	-1.47592	none	ON	ON	rRNA pseudouridine synthase	rRNA pseudouridine synthase	Cell Division and Cell Cycle	Cell Division and Cell Cycle - no subcategory	Two cell division clusters relating to chromosome partitioning	Ribosomal large subunit pseudouridine synthase B (EC 4.2.1.70)	Cytoplasmic
SAUSA300_RS07885	scpB	6	codY_exp	WT_exp	0.730738	1	-1.16943	none	ON	ON	SMC-Scp complex subunit ScpB	SMC-Scp complex subunit ScpB	Cell Division and Cell Cycle	Cell Division and Cell Cycle - no subcategory	Two cell division clusters relating to chromosome partitioning	Segregation and condensation protein B	Cytoplasmic
SAUSA300_RS07890	scpA	4	codY_exp	WT_exp	0.225014	0.474447	-1.21933	none	ON	ON	segregation and condensation protein A	segregation/condensation protein A	Cell Division and Cell Cycle	Cell Division and Cell Cycle - no subcategory	Two cell division clusters relating to chromosome partitioning	Segregation and condensation protein A	Cytoplasmic
SAUSA300_RS07900	xerD	9	codY_exp	WT_exp	0.03604	0.128502	1.84725	none	ON	ON	tyrosine recombinase XerD	site-specific tyrosine recombinase XerD	Other	Other	Other	Other	Cytoplasmic
SAUSA300_RS07905	fur	10	codY_exp	WT_exp	1	1	1.00971	none	ON	ON	transcriptional repressor	transcriptional repressor	Stress Response	Oxidative stress	Oxidative stress	Ferric uptake regulation protein FUR	Cytoplasmic
SAUSA300_RS07910	nudF	6	codY_exp	WT_exp	0.044281	0.150825	1.55076	none	ON	ON	NUDIX hydrolase	NUDIX hydrolase	Cofactors, Vitamins, Prosthetic Groups, Pigments; Nucleosides and Nucleotides	NAD and NADP; Detoxification	NAD and NADP cofactor biosynthesis global; Nudix proteins (nucleoside triphosphate hydrolases)	ADP-ribose pyrophosphatase (EC 3.6.1.13); ADP-ribose pyrophosphatase (EC 3.6.1.13)	Cytoplasmic
SAUSA300_RS07915	SAUPAN004033000	9	codY_exp	WT_exp	0.0101351	0.0480032	-1.34843	none	ON	ON	aldo/keto reductase	aldo/keto reductase	Other	Other	Other	Other	Cytoplasmic
SAUSA300_RS07930	proC	8	codY_exp	WT_exp	0.998883	1	-1.02408	none	ON	ON	pyrroline-5-carboxylate reductase	pyrroline-5-carboxylate reductase	Amino Acids and Derivatives; Amino Acids and Derivatives; Amino Acids and Derivatives	Proline and 4-hydroxyproline; Proline and 4-hydroxyproline; Proline and 4-hydroxyproline	A Hypothetical Protein Related to Proline Metabolism; Proline Synthesis; Proline, 4-hydroxyproline uptake and utilization	Pyrroline-5-carboxylate reductase (EC 1.5.1.2); Pyrroline-5-carboxylate reductase (EC 1.5.1.2); Pyrroline-5-carboxylate reductase (EC 1.5.1.2)	Cytoplasmic
SAUSA300_RS07935	rnz	4	codY_exp	WT_exp	0.997571	1	-1.02681	none	ON	ON	ribonuclease Z	ribonuclease Z	RNA Metabolism	RNA processing and modification	tRNA processing	Ribonuclease Z (EC 3.1.26.11)	Cytoplasmic
SAUSA300_RS07940	zwf	21	codY_exp	WT_exp	0.689475	1	-1.16702	none	ON	ON	glucose-6-phosphate dehydrogenase	glucose-6-phosphate dehydrogenase	Carbohydrates; Carbohydrates; Carbohydrates; Carbohydrates	Central carbohydrate metabolism; Central carbohydrate metabolism; Fermentation; One-carbon Metabolism	Glycolysis and Gluconeogenesis; Pentose phosphate pathway; Fermentations: Lactate; Formaldehyde assimilation: Ribulose monophosphate pathway	Glucose-6-phosphate 1-dehydrogenase (EC 1.1.1.49); Glucose-6-phosphate 1-dehydrogenase (EC 1.1.1.49); Glucose-6-phosphate 1-dehydrogenase (EC 1.1.1.49); Glucose-6-phosphate 1-dehydrogenase (EC 1.1.1.49)	Cytoplasmic
SAUSA300_RS07945	SAUPAN004041000	5	codY_exp	WT_exp	0.637686	0.961587	-1.20209	none	ON	ON	AraC family transcriptional regulator	AraC family transcriptional regulator	Other	Other	Other	Other	Cytoplasmic
SAUSA300_RS07950	malA	7	codY_exp	WT_exp	0.360241	0.659519	-1.30757	none	ON	ON	alpha-glucosidase	alpha-glucosidase	Carbohydrates	Di- and oligosaccharides	Maltose and Maltodextrin Utilization	Alpha-glucosidase (EC 3.2.1.20)	Cytoplasmic
SAUSA300_RS07965	SAUPAN004046000	6	codY_exp	WT_exp	0.890557	1	-1.09985	none	ON	ON	glyoxalase	VOC family protein	Other	Other	Other	Other	Cytoplasmic
SAUSA300_RS07970	gnd	27	codY_exp	WT_exp	1	1	1.01566	none	ON	ON	phosphogluconate dehydrogenase (NADP(+)-dependent, decarboxylating)	NADP-dependent phosphogluconate dehydrogenase	Carbohydrates; Carbohydrates; Carbohydrates	Central carbohydrate metabolism; Monosaccharides; One-carbon Metabolism	Pentose phosphate pathway; D-gluconate and ketogluconates metabolism; Formaldehyde assimilation: Ribulose monophosphate pathway	6-phosphogluconate dehydrogenase, decarboxylating (EC 1.1.1.44); 6-phosphogluconate dehydrogenase, decarboxylating (EC 1.1.1.44); 6-phosphogluconate dehydrogenase, decarboxylating (EC 1.1.1.44)	Cytoplasmic
SAUSA300_RS07975	SAUPAN004064000	9	codY_exp	WT_exp	0.997796	1	1.0332	none	ON	ON	hypothetical protein	tripeptidase T	Other	Other	Other	Other	Cytoplasmic
SAUSA300_RS07985	SAUPAN004067000	2	codY_exp	WT_exp	0.0590899	0.184099	-1.47039	none	ON	ON	membrane protein	aromatic acid exporter family protein	Other	Other	Other	Other	Cytoplasmic Membrane
SAUSA300_RS07990	SAUPAN004068000	8	codY_exp	WT_exp	0.381638	0.690065	-1.19257	none	ON	ON	hypothetical protein	BrxA/BrxB family bacilliredoxin	Other	Other	Other	Other	Cytoplasmic
SAUSA300_RS07995	bmfBB	10	codY_exp	WT_exp	0.0189008	0.0784031	-1.35376	none	ON	ON	2-oxoglutarate dehydrogenase E2	2-oxo acid dehydrogenase subunit E2	Amino Acids and Derivatives; Amino Acids and Derivatives; Carbohydrates; Cofactors, Vitamins, Prosthetic Groups, Pigments	Branched-chain amino acids; Branched-chain amino acids; Central carbohydrate metabolism; Lipoic acid	Isoleucine degradation; Valine degradation; Dehydrogenase complexes; Lipoic acid metabolism	Dihydrolipoamide acyltransferase component of branched-chain alpha-keto acid dehydrogenase complex (EC 2.3.1.168); Dihydrolipoamide acyltransferase component of branched-chain alpha-keto acid dehydrogenase complex (EC 2.3.1.168); Dihydrolipoamide acyltransferase component of branched-chain alpha-keto acid dehydrogenase complex (EC 2.3.1.168); Dihydrolipoamide acyltransferase component of branched…	Cytoplasmic
SAUSA300_RS08000	bfmBAB	14	codY_exp	WT_exp	0.0283135	0.107175	-1.33901	none	ON	ON	alpha-ketoacid dehydrogenase subunit beta	alpha-ketoacid dehydrogenase subunit beta	Amino Acids and Derivatives; Amino Acids and Derivatives; Carbohydrates	Branched-chain amino acids; Branched-chain amino acids; Central carbohydrate metabolism	Isoleucine degradation; Valine degradation; Dehydrogenase complexes	Branched-chain alpha-keto acid dehydrogenase, E1 component, beta subunit (EC 1.2.4.4); Branched-chain alpha-keto acid dehydrogenase, E1 component, beta subunit (EC 1.2.4.4); Branched-chain alpha-keto acid dehydrogenase, E1 component, beta subunit (EC 1.2.4.4)	Cytoplasmic
SAUSA300_RS08005	bfmBAA	6	codY_exp	WT_exp	0.0375638	0.133192	-1.38474	none	ON	ON	2-oxoisovalerate dehydrogenase subunit alpha	thiamine pyrophosphate-dependent dehydrogenase E1 component subunit alpha	Amino Acids and Derivatives; Amino Acids and Derivatives; Carbohydrates	Branched-chain amino acids; Branched-chain amino acids; Central carbohydrate metabolism	Isoleucine degradation; Valine degradation; Dehydrogenase complexes	Branched-chain alpha-keto acid dehydrogenase, E1 component, alpha subunit (EC 1.2.4.4); Branched-chain alpha-keto acid dehydrogenase, E1 component, alpha subunit (EC 1.2.4.4); Branched-chain alpha-keto acid dehydrogenase, E1 component, alpha subunit (EC 1.2.4.4)	Cytoplasmic
SAUSA300_RS08010	lpdA	8	codY_exp	WT_exp	0.614533	0.942846	-1.16406	none	ON	ON	dihydrolipoyl dehydrogenase	dihydrolipoyl dehydrogenase	Amino Acids and Derivatives; Amino Acids and Derivatives; Carbohydrates	Branched-chain amino acids; Branched-chain amino acids; Central carbohydrate metabolism	Isoleucine degradation; Valine degradation; Dehydrogenase complexes	Dihydrolipoamide dehydrogenase of branched-chain alpha-keto acid dehydrogenase (EC 1.8.1.4); Dihydrolipoamide dehydrogenase of branched-chain alpha-keto acid dehydrogenase (EC 1.8.1.4); Dihydrolipoamide dehydrogenase of branched-chain alpha-keto acid dehydrogenase (EC 1.8.1.4)	Cytoplasmic
SAUSA300_RS08015	recN	20	codY_exp	WT_exp	0.945344	1	-1.11262	none	ON	ON	DNA repair protein RecN	DNA repair protein RecN	DNA Metabolism; DNA Metabolism	DNA repair; DNA replication	DNA repair, bacterial; DNA-replication	DNA repair protein RecN; DNA repair protein RecN	Cytoplasmic	ArgR
SAUSA300_RS08020	argR	8	codY_exp	WT_exp	0.968999	1	1.10238	none	ON	ON	arginine repressor	transcriptional regulator ArgR	Other; Other; Other; Other; Other; Other	Other; urea cycle, polyamines; Other; urea cycle, polyamines; Other; urea cycle, polyamines	Amino Acids and Derivatives; Arginine Biosynthesis extended; Amino Acids and Derivatives; Arginine Deiminase Pathway; Amino Acids and Derivatives; Arginine and Ornithine Degradation	Arginine; Arginine pathway regulatory protein ArgR, repressor of arg regulon; Arginine; Arginine pathway regulatory protein ArgR, repressor of arg regulon; Arginine; Arginine pathway regulatory protein ArgR, repressor of arg regulon	Cytoplasmic	ArgR
SAUSA300_RS08025	ispA	8	codY_exp	WT_exp	0.612234	0.942578	-1.14265	none	ON	ON	geranyltranstransferase	polyprenyl synthetase family protein	Fatty Acids, Lipids, and Isoprenoids; Fatty Acids, Lipids, and Isoprenoids; Fatty Acids, Lipids, and Isoprenoids; Fatty Acids, Lipids, and Isoprenoids; Fatty Acids, Lipids, and Isoprenoids; Fatty Acids, Lipids, and Isoprenoids	Isoprenoids; Isoprenoids; Isoprenoids; Isoprenoids; Isoprenoids; Isoprenoids	Archaeal lipids; Carotenoids; Isoprenoid Biosynthesis; Isoprenoid Biosynthesis: Interconversions; Isoprenoinds for Quinones; Polyprenyl Diphosphate Biosynthesis	(2E,6E)-farnesyl diphosphate synthase (EC 2.5.1.10); (2E,6E)-farnesyl diphosphate synthase (EC 2.5.1.10); (2E,6E)-farnesyl diphosphate synthase (EC 2.5.1.10); (2E,6E)-farnesyl diphosphate synthase (EC 2.5.1.10); (2E,6E)-farnesyl diphosphate synthase (EC 2.5.1.10); (2E,6E)-farnesyl diphosphate synthase (EC 2.5.1.10)	Cytoplasmic
SAUSA300_RS08030	xseB	6	codY_exp	WT_exp	0.950258	1	-1.11004	none	ON	ON	exodeoxyribonuclease 7 small subunit	exodeoxyribonuclease VII small subunit	DNA Metabolism	DNA repair	DNA repair, bacterial	Exodeoxyribonuclease VII small subunit (EC 3.1.11.6)	no significant prediction
SAUSA300_RS08035	xseA	18	codY_exp	WT_exp	0.557522	0.8958	-1.14221	none	ON	ON	exodeoxyribonuclease 7 large subunit	exodeoxyribonuclease VII large subunit	DNA Metabolism	DNA repair	DNA repair, bacterial	Exodeoxyribonuclease VII large subunit (EC 3.1.11.6)	Cytoplasmic
SAUSA300_RS08040	nusB	7	codY_exp	WT_exp	0.515319	0.850969	-1.13724	none	ON	ON	N utilization substance protein B	transcription antitermination factor NusB	RNA Metabolism	Transcription	Transcription factors bacterial	Transcription termination protein NusB	no significant prediction
SAUSA300_RS08050	accC	20	codY_exp	WT_exp	0.377924	0.68465	-1.18534	none	ON	ON	acetyl-CoA carboxylase biotin carboxylase subunit	acetyl-CoA carboxylase biotin carboxylase subunit	Fatty Acids, Lipids, and Isoprenoids; Miscellaneous	Fatty acids; Miscellaneous - no subcategory	Fatty Acid Biosynthesis FASII; EC 6.3.4.- Ligases that form carbon-nitrogen bonds	Biotin carboxylase of acetyl-CoA carboxylase (EC 6.3.4.14); Biotin carboxylase of acetyl-CoA carboxylase (EC 6.3.4.14)	Cytoplasmic
SAUSA300_RS08055	accB	5	codY_exp	WT_exp	0.216935	0.462019	-1.23469	none	ON	ON	acetyl-CoA carboxylase biotin carboxyl carrier protein subunit	acetyl-CoA carboxylase biotin carboxyl carrier protein	Fatty Acids, Lipids, and Isoprenoids; Miscellaneous	Fatty acids; Miscellaneous - no subcategory	Fatty Acid Biosynthesis FASII; EC 6.3.4.- Ligases that form carbon-nitrogen bonds	Biotin carboxyl carrier protein of acetyl-CoA carboxylase; Biotin carboxyl carrier protein of acetyl-CoA carboxylase	Cytoplasmic
SAUSA300_RS08065	SAUSA300_RS08065	5	codY_exp	WT_exp	0.70089	1	-1.1123	none	ON	ON	transposase	transposase	Other	Other	Other	Other	Cytoplasmic
SAUSA300_RS08070	SAUPAN004091000	5	codY_exp	WT_exp	0.989965	1	-1.03204	none	ON	ON	hypothetical protein	cystatin-like fold lipoprotein	Other	Other	Other	Other	no significant prediction
SAUSA300_RS08075	SAUPAN004092000	2	codY_exp	WT_exp	0.966304	1	1.65868	none	ON	ON	hypothetical protein	hypothetical protein	Other	Other	Other	Other	Cytoplasmic Membrane
SAUSA300_RS08135	efp	12	codY_exp	WT_exp	1.80048e-05	0.000191515	-1.54118	down	ON	ON	elongation factor P	elongation factor P	Protein Metabolism	Protein biosynthesis	Translation elongation factors bacterial	Translation elongation factor P	Cytoplasmic
SAUSA300_RS08140	pepQ2	18	codY_exp	WT_exp	1.04776e-05	0.000118043	-1.46112	none	ON	ON	peptidase M24 family protein	aminopeptidase P family protein	Protein Metabolism	Protein degradation	Protein degradation	Aminopeptidase YpdF (MP-, MA-, MS-, AP-, NP- specific)	Cytoplasmic
SAUSA300_RS08145	SAUPAN004108000	7	codY_exp	WT_exp	0.0143208	0.0626539	1.39471	none	ON	ON	hypothetical protein	hypothetical protein	Other	Other	Other	Other	no significant prediction
SAUSA300_RS08155	lipM	9	codY_exp	WT_exp	0.250558	0.514099	-1.27612	none	ON	ON	biotin/lipoate A/B protein ligase family protein	lipoate--protein ligase family protein	Carbohydrates; Cofactors, Vitamins, Prosthetic Groups, Pigments	Central carbohydrate metabolism; Lipoic acid	Dehydrogenase complexes; Lipoic acid metabolism	Lipoate-protein ligase A; Lipoate-protein ligase A	Cytoplasmic	CodY
SAUSA300_RS08160	SAUPAN004111000	6	codY_exp	WT_exp	0.971221	1	-1.05779	none	ON	ON	rhodanese	rhodanese-like domain-containing protein	Potassium metabolism; RNA Metabolism; Stress Response	Potassium metabolism - no subcategory; RNA processing and modification; Oxidative stress	Glutathione-regulated potassium-efflux system and associated functions; tRNA modification Archaea; Glutaredoxins	Rhodanese-like domain protein; Rhodanese-like domain protein; Rhodanese-like domain protein	no significant prediction	CodY
SAUSA300_RS08165	gcvPB	24	codY_exp	WT_exp	0.00515177	0.0280257	1.32642	none	ON	ON	glycine dehydrogenase	aminomethyl-transferring glycine dehydrogenase subunit GcvPB	Amino Acids and Derivatives; Amino Acids and Derivatives; Cofactors, Vitamins, Prosthetic Groups, Pigments	Alanine, serine, and glycine; Alanine, serine, and glycine; Lipoic acid	Glycine and Serine Utilization; Glycine cleavage system; Lipoic acid metabolism	Glycine dehydrogenase [decarboxylating] (glycine cleavage system P2 protein) (EC 1.4.4.2); Glycine dehydrogenase [decarboxylating] (glycine cleavage system P2 protein) (EC 1.4.4.2); Glycine dehydrogenase [decarboxylating] (glycine cleavage system P2 protein) (EC 1.4.4.2)	Cytoplasmic	S652
SAUSA300_RS08170	gcvPA	16	codY_exp	WT_exp	0.0947077	0.251849	1.28542	none	ON	ON	glycine dehydrogenase	aminomethyl-transferring glycine dehydrogenase subunit GcvPA	Amino Acids and Derivatives; Amino Acids and Derivatives	Alanine, serine, and glycine; Alanine, serine, and glycine	Glycine and Serine Utilization; Glycine cleavage system	Glycine dehydrogenase [decarboxylating] (glycine cleavage system P1 protein) (EC 1.4.4.2); Glycine dehydrogenase [decarboxylating] (glycine cleavage system P1 protein) (EC 1.4.4.2)	Cytoplasmic	S652
SAUSA300_RS08175	gcvT	17	codY_exp	WT_exp	0.0247539	0.0963834	1.29522	none	ON	ON	aminomethyltransferase	glycine cleavage system aminomethyltransferase GcvT	Amino Acids and Derivatives; Amino Acids and Derivatives	Alanine, serine, and glycine; Alanine, serine, and glycine	Glycine and Serine Utilization; Glycine cleavage system	Aminomethyltransferase (glycine cleavage system T protein) (EC 2.1.2.10); Aminomethyltransferase (glycine cleavage system T protein) (EC 2.1.2.10)	Cytoplasmic	S652
SAUSA300_RS08220	SAUPAN004124000	5	codY_exp	WT_exp	0.547303	0.885356	1.40629	none	ON	ON	MBL fold metallo-hydrolase	MBL fold metallo-hydrolase	Carbohydrates; Potassium metabolism; Stress Response; Virulence, Disease and Defense	Central carbohydrate metabolism; Potassium metabolism - no subcategory; Oxidative stress; Resistance to antibiotics and toxic compounds	Methylglyoxal Metabolism; Glutathione-regulated potassium-efflux system and associated functions; Glutathione: Non-redox reactions; Cobalt-zinc-cadmium resistance	Hydroxyacylglutathione hydrolase (EC 3.1.2.6); Hydroxyacylglutathione hydrolase (EC 3.1.2.6); Hydroxyacylglutathione hydrolase (EC 3.1.2.6); Hydroxyacylglutathione hydrolase (EC 3.1.2.6)	Cytoplasmic			x			x
SAUSA300_RS08225	SAUPAN004125000	4	codY_exp	WT_exp	0.971697	1	-1.20828	none	ON	ON	hypothetical protein	MTH1187 family thiamine-binding protein	Other	Other	Other	Other	Cytoplasmic
SAUSA300_RS08230	glk	11	codY_exp	WT_exp	0.988464	1	-1.06579	none	ON	ON	glucokinase	ROK family glucokinase	Carbohydrates	Central carbohydrate metabolism	Glycolysis and Gluconeogenesis	Glucokinase (EC 2.7.1.2)	Cytoplasmic
SAUSA300_RS08240	SAUPAN004129000	8	codY_exp	WT_exp	0.16436	0.38041	-1.23547	none	ON	ON	rhomboid family intramembrane serine protease	rhomboid family intramembrane serine protease	Other	Other	Other	Other	Cytoplasmic Membrane
SAUSA300_RS08245	SAUPAN004131000	4	codY_exp	WT_exp	0.784304	1	1.17115	none	ON	ON	5-formyltetrahydrofolate cyclo-ligase	5-formyltetrahydrofolate cyclo-ligase	Carbohydrates; Carbohydrates; Cofactors, Vitamins, Prosthetic Groups, Pigments	One-carbon Metabolism; One-carbon Metabolism; Folate and pterines	One-carbon metabolism by tetrahydropterines; Serine-glyoxylate cycle; Folate Biosynthesis	5-formyltetrahydrofolate cyclo-ligase (EC 6.3.3.2); 5-formyltetrahydrofolate cyclo-ligase (EC 6.3.3.2); 5-formyltetrahydrofolate cyclo-ligase (EC 6.3.3.2)	Cytoplasmic Membrane
SAUSA300_RS08255	pbp3	30	codY_exp	WT_exp	0.573221	0.907242	-1.16813	none	ON	ON	penicillin-binding protein 3	penicillin-binding protein 2	Cell Division and Cell Cycle; Cell Wall and Capsule	Cell Division and Cell Cycle - no subcategory; Cell Wall and Capsule - no subcategory	Bacterial Cytoskeleton; Peptidoglycan Biosynthesis	Cell division protein FtsI [Peptidoglycan synthetase] (EC 2.4.1.129); Cell division protein FtsI [Peptidoglycan synthetase] (EC 2.4.1.129)	Cytoplasmic Membrane
SAUSA300_RS08260	sodA	11	codY_exp	WT_exp	0.00128449	0.00852152	1.56706	up	ON	ON	superoxide dismutase	superoxide dismutase	Nitrogen Metabolism; Stress Response; Stress Response; Stress Response; Stress Response; Stress Response	Nitrogen Metabolism - no subcategory; Oxidative stress; Oxidative stress; Oxidative stress; Oxidative stress; Oxidative stress	Nitric oxide synthase; Oxidative stress; Oxidative stress; Oxidative stress; Protection from Reactive Oxygen Species; Protection from Reactive Oxygen Species	Manganese superoxide dismutase (EC 1.15.1.1); Manganese superoxide dismutase (EC 1.15.1.1); Superoxide dismutase [Fe] (EC 1.15.1.1); Superoxide dismutase [Mn] (EC 1.15.1.1); Manganese superoxide dismutase (EC 1.15.1.1); Superoxide dismutase [Fe] (EC 1.15.1.1)	Extracellular	CodY
SAUSA300_RS08265	zur	3	codY_exp	WT_exp	0.0524889	0.169675	-1.37242	none	ON	ON	transcriptional repressor	transcriptional repressor	Stress Response	Oxidative stress	Oxidative stress	Zinc uptake regulation protein ZUR	Cytoplasmic	Zur
SAUSA300_RS08275	znuC	8	codY_exp	WT_exp	0.237772	0.495858	-1.20109	none	ON	ON	zinc ABC transporter ATP-binding protein	metal ABC transporter ATP-binding protein	Other	Other	Other	Other	Cytoplasmic Membrane	Zur
SAUSA300_RS08280	nfo	12	codY_exp	WT_exp	0.0336001	0.121285	-1.25738	none	ON	ON	endonuclease	deoxyribonuclease IV	DNA Metabolism	DNA repair	DNA repair, bacterial	Endonuclease IV (EC 3.1.21.2)	Cytoplasmic
SAUSA300_RS08285	cshB	15	codY_exp	WT_exp	0.999999	1	1.02257	none	ON	ON	DEAD/DEAH box family ATP-dependent RNA helicase	DEAD/DEAH box helicase	RNA Metabolism	RNA processing and modification	ATP-dependent RNA helicases, bacterial	DEAD-box ATP-dependent RNA helicase CshB (EC 3.6.4.13)	Cytoplasmic
SAUSA300_RS08290	SAUPAN004140000	8	codY_exp	WT_exp	0.440815	0.759558	-1.21123	none	ON	ON	Nif3-like dinuclear metal center hexameric protein	Nif3-like dinuclear metal center hexameric protein	Other	Other	EC699-706	FIG137478: Hypothetical protein YbgI	no significant prediction
SAUSA300_RS08295	trmK	5	codY_exp	WT_exp	0.404231	0.7159	-1.17787	none	ON	ON	tRNA methyltransferase	tRNA (adenine(22)-N(1))-methyltransferase TrmK	Other	Other	Other	Other	Cytoplasmic
SAUSA300_RS08300	sigA	17	codY_exp	WT_exp	0.135747	0.3325	-1.27185	none	ON	ON	RNA polymerase sigma factor SigA	RNA polymerase sigma factor RpoD	RNA Metabolism	Transcription	Transcription initiation, bacterial sigma factors	RNA polymerase sigma factor RpoD	Cytoplasmic
SAUSA300_RS08305	dnaG	11	codY_exp	WT_exp	0.151693	0.359136	-1.38222	none	ON	ON	DNA primase	DNA primase	DNA Metabolism	DNA replication	DNA-replication	DNA primase (EC 2.7.7.-)	Cytoplasmic
SAUSA300_RS08310	SAUPAN004144000	10	codY_exp	WT_exp	0.791933	1	-1.13521	none	ON	ON	phosphoenolpyruvate synthetase regulatory protein	kinase/pyrophosphorylase	Other	Other	Other	Other	Cytoplasmic
SAUSA300_RS08315	ccpN	5	codY_exp	WT_exp	0.25115	0.514182	-1.21773	none	ON	ON	hypothetical protein	helix-turn-helix transcriptional regulator	Other	Other	Other	Other	Cytoplasmic
SAUSA300_RS08320	glyS	32	codY_exp	WT_exp	0.0141406	0.0623233	-1.31374	none	ON	ON	glycine--tRNA ligase	glycine--tRNA ligase	Other	Other	tRNA synthetase relationships	Glycyl-tRNA synthetase (EC 6.1.1.14)	Cytoplasmic	S658; S659
SAUSA300_RS08325	recO	2	codY_exp	WT_exp	0.492638	0.825689	1.74923	none	ON	ON	DNA repair protein RecO	DNA repair protein RecO	DNA Metabolism	DNA repair	DNA repair, bacterial RecFOR pathway	DNA recombination and repair protein RecO	Cytoplasmic
SAUSA300_RS08330	era	13	codY_exp	WT_exp	1	1	1.01223	none	ON	ON	GTPase Era	GTPase Era	Protein Metabolism; RNA Metabolism	Protein biosynthesis; RNA processing and modification	Universal GTPases; tRNA modification Archaea	GTP-binding protein Era; GTP-binding protein Era	Cytoplasmic Membrane
SAUSA300_RS08335	cdd	2	codY_exp	WT_exp	0.0900783	0.244664	-1.40432	none	ON	ON	cytidine deaminase	cytidine deaminase	Nucleosides and Nucleotides; Regulation and Cell signaling	Pyrimidines; Programmed Cell Death and Toxin-antitoxin Systems	pyrimidine conversions; Murein hydrolase regulation and cell death	Cytidine deaminase (EC 3.5.4.5); Cytidine deaminase (EC 3.5.4.5)	Cytoplasmic
SAUSA300_RS08345	ybeY	5	codY_exp	WT_exp	0.978361	1	-1.17112	none	ON	ON	endoribonuclease YbeY	rRNA maturation RNase YbeY	Phosphorus Metabolism	Phosphorus Metabolism - no subcategory	Phosphate metabolism	Metal-dependent hydrolase YbeY, involved in rRNA and/or ribosome maturation and assembly	Cytoplasmic
SAUSA300_RS08350	phoH	13	codY_exp	WT_exp	0.864217	1	-1.13256	none	ON	ON	PhoH family protein	PhoH family protein	Phosphorus Metabolism	Phosphorus Metabolism - no subcategory	Phosphate metabolism	Phosphate starvation-inducible protein PhoH, predicted ATPase	Cytoplasmic
SAUSA300_RS08355	SAUPAN004155000	9	codY_exp	WT_exp	0.0440926	0.150722	1.41733	none	ON	ON	hypothetical protein	hypothetical protein	Other	Other	Other	Other	Cytoplasmic
SAUSA300_RS08360	SAUPAN004156000	18	codY_exp	WT_exp	0.951941	1	-1.10703	none	ON	ON	hypothetical protein	flotillin-like protein FloA	Other	Other	Other	Other	Cytoplasmic
SAUSA300_RS08365	SAUPAN004157000	3	codY_exp	WT_exp	0.280641	0.554871	-1.19224	none	ON	ON	hypothetical protein	hypothetical protein	Other	Other	Other	Other	Cytoplasmic Membrane
SAUSA300_RS08370	rpsU	6	codY_exp	WT_exp	0.956751	1	-1.05608	none	ON	ON	30S ribosomal protein S21	30S ribosomal protein S21	Protein Metabolism	Protein biosynthesis	Ribosome SSU bacterial	SSU ribosomal protein S21p	Cytoplasmic
SAUSA300_RS08375	mtaB	10	codY_exp	WT_exp	0.173504	0.394686	-1.31801	none	ON	ON	tRNA (N(6)-L-threonylcarbamoyladenosine(37)-C(2))- methylthiotransferase MtaB	tRNA (N(6)-L-threonylcarbamoyladenosine(37)-C(2))-methylthiotransferase MtaB	Protein Metabolism; RNA Metabolism; Stress Response	Protein processing and modification; RNA processing and modification; Heat shock	Ribosomal protein S12p Asp methylthiotransferase; Methylthiotransferases; Heat shock dnaK gene cluster extended	tRNA-t(6)A37 methylthiotransferase; tRNA-t(6)A37 methylthiotransferase; tRNA-t(6)A37 methylthiotransferase	Cytoplasmic
SAUSA300_RS08380	rsmE	6	codY_exp	WT_exp	0.251946	0.514705	-1.34957	none	ON	ON	16S rRNA (uracil(1498)-N(3))-methyltransferase	16S rRNA (uracil(1498)-N(3))-methyltransferase	Stress Response	Heat shock	Heat shock dnaK gene cluster extended	Ribosomal RNA small subunit methyltransferase E (EC 2.1.1.-)	no significant prediction
SAUSA300_RS08385	prmA	6	codY_exp	WT_exp	0.106807	0.276681	-1.29303	none	ON	ON	50S ribosomal protein L11 methyltransferase	50S ribosomal protein L11 methyltransferase	Protein Metabolism; Stress Response	Protein biosynthesis; Heat shock	Ribosome biogenesis bacterial; Heat shock dnaK gene cluster extended	Ribosomal protein L11 methyltransferase (EC 2.1.1.-); Ribosomal protein L11 methyltransferase (EC 2.1.1.-)	Cytoplasmic
SAUSA300_RS08390	dnaJ	11	codY_exp	WT_exp	0.545033	0.883834	-1.1329	none	ON	ON	molecular chaperone DnaJ	molecular chaperone DnaJ	Protein Metabolism; Stress Response	Protein folding; Heat shock	Protein chaperones; Heat shock dnaK gene cluster extended	Chaperone protein DnaJ; Chaperone protein DnaJ	Cytoplasmic	CtsR; HrcA
SAUSA300_RS08395	dnaK	39	codY_exp	WT_exp	0.200257	0.436757	-1.22967	none	ON	ON	molecular chaperone DnaK	molecular chaperone DnaK	Protein Metabolism; Stress Response	Protein folding; Heat shock	Protein chaperones; Heat shock dnaK gene cluster extended	Chaperone protein DnaK; Chaperone protein DnaK	Cytoplasmic	CtsR; HrcA
SAUSA300_RS08400	grpE	12	codY_exp	WT_exp	0.715505	1	-1.12575	none	ON	ON	nucleotide exchange factor GrpE	nucleotide exchange factor GrpE	Protein Metabolism; Stress Response	Protein folding; Heat shock	Protein chaperones; Heat shock dnaK gene cluster extended	Heat shock protein GrpE; Heat shock protein GrpE	Cytoplasmic	CtsR; HrcA
SAUSA300_RS08405	hrcA	3	codY_exp	WT_exp	0.809621	1	-1.14168	none	ON	ON	HrcA family transcriptional regulator	heat-inducible transcriptional repressor HrcA	Stress Response	Heat shock	Heat shock dnaK gene cluster extended	Heat-inducible transcription repressor HrcA	Cytoplasmic	CtsR; HrcA
SAUSA300_RS08420	lepA	22	codY_exp	WT_exp	0.00741032	0.0372034	-1.29813	none	ON	ON	elongation factor 4	translation elongation factor 4	Protein Metabolism; Protein Metabolism; Stress Response	Protein biosynthesis; Protein biosynthesis; Heat shock	Translation elongation factors bacterial; Universal GTPases; Heat shock dnaK gene cluster extended	Translation elongation factor LepA; Translation elongation factor LepA; Translation elongation factor LepA	Cytoplasmic Membrane
SAUSA300_RS08425	rpsT	2	codY_exp	WT_exp	0.621776	0.949414	-1.16013	none	ON	ON	30S ribosomal protein S20	30S ribosomal protein S20	Protein Metabolism	Protein biosynthesis	Ribosome SSU bacterial	SSU ribosomal protein S20p	Cytoplasmic
SAUSA300_RS08430	holA	7	codY_exp	WT_exp	0.54518	0.883834	-1.14166	none	ON	ON	DNA polymerase III subunit delta	DNA polymerase III subunit delta	DNA Metabolism	DNA replication	DNA-replication	DNA polymerase III delta subunit (EC 2.7.7.7)	Cytoplasmic
SAUSA300_RS08440	comEB	5	codY_exp	WT_exp	0.668113	0.988108	-1.12061	none	ON	ON	ComE operon protein 2	ComE operon protein 2	DNA Metabolism	DNA uptake, competence	Late competence	Late competence protein ComEB	Cytoplasmic
SAUSA300_RS08450	SAUPAN004177000	4	codY_exp	WT_exp	0.62403	0.949763	-1.15087	none	ON	ON	SAM-dependent methyltransferase	class I SAM-dependent methyltransferase	Other	Other	Other	Other	Cytoplasmic
SAUSA300_RS08455	rsfS	7	codY_exp	WT_exp	0.942084	1	-1.08806	none	ON	ON	ribosome silencing factor RsfS	ribosome silencing factor	Amino Acids and Derivatives; Amino Acids and Derivatives	Proline and 4-hydroxyproline; Proline and 4-hydroxyproline	Proline, 4-hydroxyproline uptake and utilization; Proline, 4-hydroxyproline uptake and utilization	Iojap protein; Ribosomal silencing factor RsfA (former Iojap)	Cytoplasmic
SAUSA300_RS08460	SAUPAN004179000	9	codY_exp	WT_exp	0.465898	0.790615	-1.16568	none	ON	ON	haloacid dehalogenase	bis(5'-nucleosyl)-tetraphosphatase (symmetrical) YqeK	Other	Other	IojapClusters	Hydrolase (HAD superfamily), YqeK	Cytoplasmic
SAUSA300_RS08465	nadD	3	codY_exp	WT_exp	0.157417	0.369572	1.33368	none	ON	ON	nicotinate-nicotinamide nucleotide adenylyltransferase	nicotinate (nicotinamide) nucleotide adenylyltransferase	Cofactors, Vitamins, Prosthetic Groups, Pigments	NAD and NADP	NAD and NADP cofactor biosynthesis global	Nicotinate-nucleotide adenylyltransferase (EC 2.7.7.18)	Cytoplasmic
SAUSA300_RS08470	SAUPAN004181000	6	codY_exp	WT_exp	0.377718	0.68465	-1.20437	none	ON	ON	RNA-binding protein	ribosome assembly RNA-binding protein YhbY	Other	Other	IojapClusters	FIG004454: RNA binding protein	Cytoplasmic
SAUSA300_RS08475	aroE	4	codY_exp	WT_exp	0.196166	0.431792	-1.34224	none	ON	ON	shikimate dehydrogenase	shikimate dehydrogenase	Amino Acids and Derivatives; Amino Acids and Derivatives	Aromatic amino acids and derivatives; Aromatic amino acids and derivatives	Chorismate Synthesis; Common Pathway For Synthesis of Aromatic Compounds (DAHP synthase to chorismate)	Shikimate 5-dehydrogenase I alpha (EC 1.1.1.25); Shikimate 5-dehydrogenase I alpha (EC 1.1.1.25)	Cytoplasmic
SAUSA300_RS08480	SAUPAN004183000	8	codY_exp	WT_exp	0.429536	0.74751	-1.20643	none	ON	ON	ribosome biogenesis GTPase YqeH	ribosome biogenesis GTPase YqeH	Protein Metabolism	Protein biosynthesis	Universal GTPases	GTP-binding protein YqeH, required for biogenesis of 30S ribosome subunit	Cytoplasmic
SAUSA300_RS08485	SAUPAN004184000	7	codY_exp	WT_exp	0.960311	1	1.0627	none	ON	ON	hypothetical protein	YqeG family HAD IIIA-type phosphatase	Other	Other	Other	Other	Cytoplasmic Membrane
SAUSA300_RS08490	mtnN	10	codY_exp	WT_exp	0.989208	1	-1.10289	none	ON	ON	5'-methylthioadenosine/S-adenosylhomocysteine nucleosidase	5'-methylthioadenosine/S-adenosylhomocysteine nucleosidase	Other; Other; Amino Acids and Derivatives; Amino Acids and Derivatives	Other; urea cycle, polyamines; Lysine, threonine, methionine, and cysteine; Lysine, threonine, methionine, and cysteine	Amino Acids and Derivatives; Polyamine Metabolism; Methionine Biosynthesis; Methionine Degradation	Arginine; 5'-methylthioadenosine nucleosidase (EC 3.2.2.16); S-adenosylhomocysteine nucleosidase (EC 3.2.2.9); S-adenosylhomocysteine nucleosidase (EC 3.2.2.9)	Cytoplasmic
SAUSA300_RS08510	SAUPAN004195000	5	codY_exp	WT_exp	0.73842	1	-1.23883	none	ON	ON	hypothetical protein	Fic family protein	Other	Other	Other	Other	Cytoplasmic
SAUSA300_RS08520	pxpA	2	codY_exp	WT_exp	0.852183	1	-2.38247	none	OFF	OFF	hypothetical protein	5-oxoprolinase subunit PxpA	Other; Other	Other; Other	Allophanate hydrolase 2 and Biotin carboxylase cluster; EC699-706	Lactam utilization protein LamB; Lactam utilization protein LamB	Cytoplasmic	CcpA
SAUSA300_RS08545	greA	9	codY_exp	WT_exp	0.114972	0.290714	-1.29054	none	ON	ON	transcription elongation factor GreA	transcription elongation factor GreA	RNA Metabolism	Transcription	Transcription factors bacterial	Transcription elongation factor GreA	Cytoplasmic
SAUSA300_RS08550	udk	10	codY_exp	WT_exp	0.90595	1	-1.10387	none	ON	ON	uridine kinase	uridine kinase	Nucleosides and Nucleotides	Pyrimidines	pyrimidine conversions	Uridine kinase (EC 2.7.1.48) [C1]	Cytoplasmic
SAUSA300_RS08555	SAUPAN004208000	10	codY_exp	WT_exp	0.995633	1	-1.06054	none	ON	ON	collagenase-like protease	U32 family peptidase	Other	Other	Other	Other	Cytoplasmic
SAUSA300_RS08560	SAUPAN004209000	7	codY_exp	WT_exp	0.00149055	0.00958787	-1.58976	down	ON	ON	peptidase U32	U32 family peptidase	Other	Other	Other	Other	no significant prediction
SAUSA300_RS08565	SAUPAN004210000	7	codY_exp	WT_exp	0.446839	0.765897	-1.18303	none	ON	ON	O-methyltransferase	O-methyltransferase	Other	Other	Other	Other	Cytoplasmic
SAUSA300_RS08570	SAUPAN004211000	7	codY_exp	WT_exp	0.0170229	0.0725094	-1.65109	none	ON	ON	hypothetical protein	DUF1292 domain-containing protein	Other	Other	Other	Other	Cytoplasmic
SAUSA300_RS08575	SAUPAN004212000	5	codY_exp	WT_exp	0.75563	1	-1.17132	none	ON	ON	Holliday junction resolvase RuvX	Holliday junction resolvase RuvX	Other; Other	Other; Other	CBSS-257314.1.peg.488; CBSS-281090.3.peg.464	Putative Holliday junction resolvase YqgF; Putative Holliday junction resolvase YqgF	Cytoplasmic
SAUSA300_RS08580	SAUPAN004214000	6	codY_exp	WT_exp	0.930182	1	1.10844	none	ON	ON	hypothetical protein	IreB family regulatory phosphoprotein	Other	Other	CBSS-257314.1.peg.488	Hypothetical protein possible functionally linked with Alanyl-tRNA synthetase	no significant prediction
SAUSA300_RS08585	alaS	35	codY_exp	WT_exp	5.7464e-08	1.05203e-06	-1.43118	none	ON	ON	alanine--tRNA ligase	alanine--tRNA ligase	Protein Metabolism	Protein biosynthesis	tRNA aminoacylation, Ala	Alanyl-tRNA synthetase (EC 6.1.1.7)	Cytoplasmic	S678
SAUSA300_RS08590	recD2	13	codY_exp	WT_exp	0.285674	0.561324	-1.26083	none	ON	ON	hypothetical protein	ATP-dependent RecD-like DNA helicase	DNA Metabolism	DNA repair	DNA repair, bacterial RecBCD pathway	RecD-like DNA helicase YrrC	Cytoplasmic
SAUSA300_RS08595	SAUPAN004218000	5	codY_exp	WT_exp	0.999399	1	-1.01235	none	ON	ON	hypothetical protein	tetratricopeptide repeat protein	Other	Other	Other	Other	Cytoplasmic
SAUSA300_RS08600	mnmA	15	codY_exp	WT_exp	0.990288	1	1.08671	none	ON	ON	tRNA 2-thiouridine(34) synthase MnmA	tRNA 2-thiouridine(34) synthase MnmA	Sulfur Metabolism	Organic sulfur assimilation	At5g37530 (CsdL protein family)	tRNA-specific 2-thiouridylase MnmA	Cytoplasmic
SAUSA300_RS08605	iscS	9	codY_exp	WT_exp	0.257875	0.522333	1.30816	none	ON	ON	cysteine desulfurase	cysteine desulfurase	Amino Acids and Derivatives; RNA Metabolism; Sulfur Metabolism	Alanine, serine, and glycine; RNA processing and modification; Organic sulfur assimilation	Alanine biosynthesis; tRNA modification Archaea; At5g37530 (CsdL protein family)	Cysteine desulfurase (EC 2.8.1.7); Cysteine desulfurase (EC 2.8.1.7); Cysteine desulfurase (EC 2.8.1.7)	Cytoplasmic
SAUSA300_RS08610	SAUPAN004224000	5	codY_exp	WT_exp	0.00184339	0.0115455	-1.85354	down	ON	ON	LLM class flavin-dependent oxidoreductase	LLM class flavin-dependent oxidoreductase	Other	Other	Other	Other	Cytoplasmic
SAUSA300_RS08615	SAUPAN004226000	2	codY_exp	WT_exp	0.368156	0.670559	2.63127	none	ON	OFF	hypothetical protein	SAS049 family protein	Other	Other	Other	Other	no significant prediction	SigB
SAUSA300_RS08620	csbD	9	codY_exp	WT_exp	0.956557	1	-1.06873	none	ON	ON	CsbD family protein	CsbD family protein	Other	Other	Other	Other	Extracellular	SigB
SAUSA300_RS08625	cymR	4	codY_exp	WT_exp	0.085813	0.23611	-1.40167	none	ON	ON	Rrf2 family transcriptional regulator	Rrf2 family transcriptional regulator	RNA Metabolism; Stress Response; Sulfur Metabolism	Transcription; Stress Response - no subcategory; Organic sulfur assimilation	Rrf2 family transcriptional regulators; Flavohaemoglobin; At5g37530 (CsdL protein family)	Iron-sulfur cluster regulator IscR; Iron-sulfur cluster regulator IscR; Iron-sulfur cluster regulator IscR	Cytoplasmic
SAUSA300_RS08630	rarA	14	codY_exp	WT_exp	0.917379	1	-1.08904	none	ON	ON	recombinase RarA	replication-associated recombination protein A	Sulfur Metabolism	Organic sulfur assimilation	At5g37530 (CsdL protein family)	Uncharacterized ATPase (AAA family) associated with cysteine desulfurase	Cytoplasmic
SAUSA300_RS08635	tcdA	5	codY_exp	WT_exp	0.990848	1	1.02689	none	ON	ON	tRNA threonylcarbamoyladenosine dehydratase	tRNA threonylcarbamoyladenosine dehydratase	Sulfur Metabolism	Organic sulfur assimilation	At5g37530 (CsdL protein family)	CsdL (EC-YgdL) protein of the HesA/MoeB/ThiF family, part of the CsdA-E-L sulfur transfer pathway	Cytoplasmic
SAUSA300_RS08645	aspS	28	codY_exp	WT_exp	0.999999	1	-1.03859	none	ON	ON	aspartate--tRNA ligase	aspartate--tRNA ligase	Sulfur Metabolism	Organic sulfur assimilation	At5g37530 (CsdL protein family)	Aspartyl-tRNA synthetase (EC 6.1.1.12)	Cytoplasmic	S687
SAUSA300_RS08650	hisS	15	codY_exp	WT_exp	0.999146	1	-1.05038	none	ON	ON	histidine--tRNA ligase	histidine--tRNA ligase	Regulation and Cell signaling; Sulfur Metabolism	Regulation and Cell signaling - no subcategory; Organic sulfur assimilation	Stringent Response, (p)ppGpp metabolism; At5g37530 (CsdL protein family)	Histidyl-tRNA synthetase (EC 6.1.1.21); Histidyl-tRNA synthetase (EC 6.1.1.21)	Cytoplasmic	S687
SAUSA300_RS08655	lytH	10	codY_exp	WT_exp	0.0331396	0.120186	-1.29781	none	ON	ON	cell wall amidase	N-acetylmuramoyl-L-alanine amidase	Other	Other	Other	Other	Cytoplasmic Membrane
SAUSA300_RS08660	dtd	5	codY_exp	WT_exp	0.0565656	0.179502	-1.37748	none	ON	ON	D-tyrosyl-tRNA(Tyr) deacylase	D-aminoacyl-tRNA deacylase	Regulation and Cell signaling; Stress Response	Regulation and Cell signaling - no subcategory; Detoxification	Stringent Response, (p)ppGpp metabolism; D-tyrosyl-tRNA(Tyr) deacylase	D-tyrosyl-tRNA(Tyr) deacylase (EC 3.6.1.n1); D-tyrosyl-tRNA(Tyr) deacylase (EC 3.6.1.n1)	no significant prediction
SAUSA300_RS08665	relA	23	codY_exp	WT_exp	0.998288	1	-1.17632	none	ON	ON	bifunctional (p)ppGpp synthetase/guanosine-3',5'-bis(diphosphate) 3'-pyrophosphohydrolase	bifunctional (p)ppGpp synthetase/guanosine-3',5'-bis(diphosphate) 3'-pyrophosphohydrolase	Regulation and Cell signaling; Regulation and Cell signaling	Regulation and Cell signaling - no subcategory; Signal transduction in Eukaryotes	Stringent Response, (p)ppGpp metabolism; Plastidial (p)ppGpp-mediated response in plants	GTP pyrophosphokinase (EC 2.7.6.5), (p)ppGpp synthetase I; GTP pyrophosphokinase (EC 2.7.6.5), (p)ppGpp synthetase I	Cytoplasmic
SAUSA300_RS08670	apt	8	codY_exp	WT_exp	0.00467666	0.0258847	-1.4253	none	ON	ON	adenine phosphoribosyltransferase	adenine phosphoribosyltransferase	Nucleosides and Nucleotides; Regulation and Cell signaling; Regulation and Cell signaling	Purines; Regulation and Cell signaling - no subcategory; Regulation and Cell signaling - no subcategory	Purine conversions; Stringent Response, (p)ppGpp metabolism; cAMP signaling in bacteria	Adenine phosphoribosyltransferase (EC 2.4.2.7); Adenine phosphoribosyltransferase (EC 2.4.2.7); Adenine phosphoribosyltransferase (EC 2.4.2.7)	Cytoplasmic
SAUSA300_RS08675	recJ	13	codY_exp	WT_exp	0.997235	1	-1.04572	none	ON	ON	single-stranded-DNA-specific exonuclease RecJ	single-stranded-DNA-specific exonuclease RecJ	DNA Metabolism; DNA Metabolism; DNA Metabolism	DNA repair; DNA repair; DNA replication	DNA Repair Base Excision; DNA repair, bacterial RecFOR pathway; DNA-replication	Single-stranded-DNA-specific exonuclease RecJ (EC 3.1.-.-); Single-stranded-DNA-specific exonuclease RecJ (EC 3.1.-.-); Single-stranded-DNA-specific exonuclease RecJ (EC 3.1.-.-)	no significant prediction
SAUSA300_RS08680	secDF	16	codY_exp	WT_exp	0.825892	1	-1.15199	none	ON	ON	protein translocase subunit SecDF	protein translocase subunit SecDF	Other; Other	Other; Other	tRNA synthetase relationships; tRNA synthetase relationships	Protein-export membrane protein SecD (TC 3.A.5.1.1); Protein-export membrane protein SecF (TC 3.A.5.1.1)	Cytoplasmic Membrane
SAUSA300_RS08685	yajC	2	codY_exp	WT_exp	0.0656298	0.196477	-1.60389	none	ON	ON	preprotein translocase subunit YajC	preprotein translocase subunit YajC	Other	Other	Other	Other	Cytoplasmic Membrane
SAUSA300_RS08690	tgt	11	codY_exp	WT_exp	0.164432	0.38041	-1.24848	none	ON	ON	tRNA guanosine(34) transglycosylase Tgt	tRNA guanosine(34) transglycosylase Tgt	RNA Metabolism; RNA Metabolism	RNA processing and modification; RNA processing and modification	Queuosine-Archaeosine Biosynthesis; Queuosine-Archaeosine Biosynthesis	tRNA guanosine(34) transglycosylase (EC 2.4.2.29); tRNA-guanine transglycosylase (EC 2.4.2.29)	Cytoplasmic
SAUSA300_RS08695	queA	10	codY_exp	WT_exp	6.09168e-05	0.00058876	-1.82536	down	ON	ON	tRNA preQ1(34) S-adenosylmethionine ribosyltransferase-isomerase QueA	tRNA preQ1(34) S-adenosylmethionine ribosyltransferase-isomerase QueA	RNA Metabolism	RNA processing and modification	Queuosine-Archaeosine Biosynthesis	S-adenosylmethionine:tRNA ribosyltransferase-isomerase (EC 5.-.-.-)	Cytoplasmic
SAUSA300_RS08700	ruvB	6	codY_exp	WT_exp	0.0511275	0.16669	-1.40989	none	ON	ON	Holliday junction branch migration DNA helicase RuvB	Holliday junction branch migration DNA helicase RuvB	DNA Metabolism; DNA Metabolism	DNA recombination; DNA replication	RuvABC plus a hypothetical; DNA-replication	Holliday junction DNA helicase RuvB; Holliday junction DNA helicase RuvB	Cytoplasmic
SAUSA300_RS08705	ruvA	6	codY_exp	WT_exp	0.421037	0.739061	-1.23659	none	ON	ON	Holliday junction branch migration protein RuvA	Holliday junction branch migration protein RuvA	DNA Metabolism; DNA Metabolism	DNA recombination; DNA replication	RuvABC plus a hypothetical; DNA-replication	Holliday junction DNA helicase RuvA; Holliday junction DNA helicase RuvA	Cytoplasmic
SAUSA300_RS08710	thrR	4	codY_exp	WT_exp	0.000620871	0.00463584	-1.76584	down	ON	ON	hypothetical protein	ACT domain-containing protein	Amino Acids and Derivatives	Aromatic amino acids and derivatives	Phenylalanine and Tyrosine Branches from Chorismate	Chorismate mutase (EC 5.4.99.5)	Cytoplasmic
SAUSA300_RS08715	obgE	21	codY_exp	WT_exp	4.58509e-12	2.03024e-10	-2.04633	down	ON	ON	GTPase ObgE	GTPase ObgE	Protein Metabolism	Protein biosynthesis	Universal GTPases	GTP-binding protein Obg	Cytoplasmic
SAUSA300_RS08720	rpmA	5	codY_exp	WT_exp	0.0929574	0.249283	-1.26562	none	ON	ON	50S ribosomal protein L27	50S ribosomal protein L27	Protein Metabolism	Protein biosynthesis	Ribosome LSU bacterial	LSU ribosomal protein L27p	Cytoplasmic
SAUSA300_RS08730	rplU	11	codY_exp	WT_exp	0.558553	0.896239	-1.15604	none	ON	ON	50S ribosomal protein L21	50S ribosomal protein L21	Protein Metabolism	Protein biosynthesis	Ribosome LSU bacterial	LSU ribosomal protein L21p	no significant prediction	S694
SAUSA300_RS08740	mreC	10	codY_exp	WT_exp	0.988496	1	-1.06488	none	ON	ON	rod shape-determining protein MreC	rod shape-determining protein MreC	Cell Division and Cell Cycle	Cell Division and Cell Cycle - no subcategory	Bacterial Cytoskeleton	Rod shape-determining protein MreC	no significant prediction
SAUSA300_RS08750	SAUPAN004258000	2	codY_exp	WT_exp	0.146033	0.34843	-1.42649	none	ON	ON	DUF4930 domain-containing protein	DUF4930 family protein	Other	Other	Other	Other	Cytoplasmic Membrane
SAUSA300_RS08775	folC	7	codY_exp	WT_exp	0.623388	0.949544	-1.17497	none	ON	ON	bifunctional folylpolyglutamate synthase/dihydrofolate synthase	bifunctional folylpolyglutamate synthase/dihydrofolate synthase	Cofactors, Vitamins, Prosthetic Groups, Pigments; Cofactors, Vitamins, Prosthetic Groups, Pigments; Virulence, Disease and Defense; Virulence, Disease and Defense	Folate and pterines; Folate and pterines; Bacteriocins, ribosomally synthesized antibacterial peptides; Bacteriocins, ribosomally synthesized antibacterial peptides	Folate Biosynthesis; Folate Biosynthesis; Colicin V and Bacteriocin Production Cluster; Colicin V and Bacteriocin Production Cluster	Dihydrofolate synthase (EC 6.3.2.12); Folylpolyglutamate synthase (EC 6.3.2.17); Dihydrofolate synthase (EC 6.3.2.12); Folylpolyglutamate synthase (EC 6.3.2.17)	Cytoplasmic						x
SAUSA300_RS08780	valS	48	codY_exp	WT_exp	0.00165187	0.0105189	-1.26127	none	ON	ON	valine--tRNA ligase	valine--tRNA ligase	Other	Other	tRNA synthetase relationships	Valyl-tRNA synthetase (EC 6.1.1.9)	Cytoplasmic	S697; S698
SAUSA300_RS08785	tag	2	codY_exp	WT_exp	0.476291	0.803241	-1.20761	none	ON	ON	DNA-3-methyladenine glycosylase I	DNA-3-methyladenine glycosylase I	DNA Metabolism	DNA repair	DNA Repair Base Excision	DNA-3-methyladenine glycosylase (EC 3.2.2.20)	no significant prediction
SAUSA300_RS08800	hemL	15	codY_exp	WT_exp	0.00333665	0.0193688	-1.43516	none	ON	ON	glutamate-1-semialdehyde 2,1-aminomutase	glutamate-1-semialdehyde 2,1-aminomutase	Cofactors, Vitamins, Prosthetic Groups, Pigments	Tetrapyrroles	CPO analysis	Glutamate-1-semialdehyde 2,1-aminomutase (EC 5.4.3.8)	Cytoplasmic
SAUSA300_RS08805	hemB	16	codY_exp	WT_exp	0.122154	0.307242	-1.2508	none	ON	ON	delta-aminolevulinic acid dehydratase	porphobilinogen synthase	Cofactors, Vitamins, Prosthetic Groups, Pigments	Tetrapyrroles	CPO analysis	Porphobilinogen synthase (EC 4.2.1.24)	Cytoplasmic
SAUSA300_RS08815	hemC	15	codY_exp	WT_exp	0.00587086	0.0312238	-1.37156	none	ON	ON	hydroxymethylbilane synthase	hydroxymethylbilane synthase	Cofactors, Vitamins, Prosthetic Groups, Pigments	Tetrapyrroles	CPO analysis	Porphobilinogen deaminase (EC 2.5.1.61)	Cytoplasmic
SAUSA300_RS08830	engB	7	codY_exp	WT_exp	0.436697	0.753828	-1.15701	none	ON	ON	GTP-binding protein	ribosome biogenesis GTP-binding protein YihA/YsxC	Protein Metabolism	Protein biosynthesis	Universal GTPases	GTP-binding protein EngB	no significant prediction
SAUSA300_RS08835	clpX	19	codY_exp	WT_exp	0.903745	1	-1.11462	none	ON	ON	ATP-dependent Clp protease ATP-binding subunit ClpX	ATP-dependent Clp protease ATP-binding subunit ClpX	Protein Metabolism; Protein Metabolism	Protein degradation; Protein degradation	Proteasome bacterial; Proteolysis in bacteria, ATP-dependent	ATP-dependent Clp protease ATP-binding subunit ClpX; ATP-dependent Clp protease ATP-binding subunit ClpX	Cytoplasmic
SAUSA300_RS08840	tig	27	codY_exp	WT_exp	0.649519	0.969188	-1.21747	none	ON	ON	trigger factor	trigger factor	Other; Other	Other; Other	Bacterial Cell Division; RP Bacterial Cell Division	Cell division trigger factor (EC 5.2.1.8); Cell division trigger factor (EC 5.2.1.8)	Cytoplasmic
SAUSA300_RS08850	SAUPAN004293000	4	codY_exp	WT_exp	0.00358228	0.0204825	-1.63471	down	ON	ON	hypothetical protein	hypothetical protein	Other	Other	Other	Other	Cytoplasmic
SAUSA300_RS08855	SAUPAN004295000	8	codY_exp	WT_exp	0.941187	1	1.18545	none	ON	ON	DNA mismatch repair protein MutT	NUDIX domain-containing protein	Other	Other	Other	Other	Cytoplasmic
SAUSA300_RS08865	rplT	4	codY_exp	WT_exp	0.980093	1	1.10305	none	ON	ON	50S ribosomal protein L20	50S ribosomal protein L20	Protein Metabolism; Virulence	Protein biosynthesis; Virulence - no subcategory	Ribosome LSU bacterial; Mycobacterium virulence operon involved in protein synthesis (LSU ribosomal proteins)	LSU ribosomal protein L20p; LSU ribosomal protein L20p	Cytoplasmic	S704; S705					x
SAUSA300_RS08875	infC	8	codY_exp	WT_exp	0.811458	1	-1.1817	none	ON	ON	translation initiation factor IF-3	translation initiation factor IF-3	Protein Metabolism; Virulence	Protein biosynthesis; Virulence - no subcategory	Translation initiation factors bacterial; Mycobacterium virulence operon involved in protein synthesis (LSU ribosomal proteins)	Translation initiation factor 3; Translation initiation factor 3	Cytoplasmic	S704; S705					x
SAUSA300_RS08880	lysP	4	codY_exp	WT_exp	0.00667205	0.0339668	-1.50733	down	ON	ON	gamma-aminobutyrate permease	amino acid permease	Other	Other	Other	Other	Cytoplasmic Membrane	S706; SigB
SAUSA300_RS08885	thrS	35	codY_exp	WT_exp	0.960691	1	-1.22389	none	ON	ON	threonine--tRNA ligase	threonine--tRNA ligase	Protein Metabolism	Protein biosynthesis	tRNA aminoacylation, Thr	Threonyl-tRNA synthetase (EC 6.1.1.3)	Cytoplasmic	S709
SAUSA300_RS08895	dnaI	14	codY_exp	WT_exp	0.326452	0.613588	-1.17366	none	ON	ON	primosomal protein DnaI	primosomal protein DnaI	DNA Metabolism	DNA replication	DNA-replication	Helicase loader DnaI	Cytoplasmic
SAUSA300_RS08900	dnaB	6	codY_exp	WT_exp	0.322728	0.610204	-1.40196	none	ON	ON	helicase DnaB	replication initiation and membrane attachment family protein	Other	Other	Other	Other	Cytoplasmic
SAUSA300_RS08905	nrdR	7	codY_exp	WT_exp	0.0114448	0.0523818	-1.55441	none	ON	ON	transcriptional regulator NrdR	transcriptional regulator NrdR	Nucleosides and Nucleotides	Nucleosides and Nucleotides - no subcategory	Ribonucleotide reduction	Ribonucleotide reductase transcriptional regulator NrdR	Cytoplasmic
SAUSA300_RS08910	gapB	8	codY_exp	WT_exp	0.000993246	0.00697838	-1.65093	down	ON	ON	aldehyde dehydrogenase	type I glyceraldehyde-3-phosphate dehydrogenase	Carbohydrates; Stress Response	Central carbohydrate metabolism; Oxidative stress	Glycolysis and Gluconeogenesis; Redox-dependent regulation of nucleus processes	NADPH-dependent glyceraldehyde-3-phosphate dehydrogenase (EC 1.2.1.13); NADPH-dependent glyceraldehyde-3-phosphate dehydrogenase (EC 1.2.1.13)	Cytoplasmic
SAUSA300_RS08915	coaE	11	codY_exp	WT_exp	0.996427	1	-1.05223	none	ON	ON	dephospho-CoA kinase	dephospho-CoA kinase	Cofactors, Vitamins, Prosthetic Groups, Pigments	Coenzyme A	Coenzyme A Biosynthesis	Dephospho-CoA kinase (EC 2.7.1.24)	Cytoplasmic
SAUSA300_RS08920	mutM	3	codY_exp	WT_exp	0.281906	0.556216	-1.4022	none	ON	ON	DNA-formamidopyrimidine glycosylase	bifunctional DNA-formamidopyrimidine glycosylase/DNA-(apurinic or apyrimidinic site) lyase	DNA Metabolism	DNA repair	DNA Repair Base Excision	Formamidopyrimidine-DNA glycosylase (EC 3.2.2.23)	Cytoplasmic
SAUSA300_RS08925	polA	34	codY_exp	WT_exp	0.0507758	0.165827	-1.24853	none	ON	ON	DNA polymerase I	DNA polymerase I	DNA Metabolism; DNA Metabolism	DNA repair; DNA replication	DNA Repair Base Excision; DNA-replication	DNA polymerase I (EC 2.7.7.7); DNA polymerase I (EC 2.7.7.7)	Cytoplasmic
SAUSA300_RS08935	phoR	6	codY_exp	WT_exp	0.644831	0.965218	-1.18512	none	ON	ON	sensor histidine kinase	ATP-binding protein	Phosphorus Metabolism; Phosphorus Metabolism	Phosphorus Metabolism - no subcategory; Phosphorus Metabolism - no subcategory	High affinity phosphate transporter and control of PHO regulon; Phosphate metabolism	Phosphate regulon sensor protein PhoR (SphS) (EC 2.7.13.3); Phosphate regulon sensor protein PhoR (SphS) (EC 2.7.13.3)	Cytoplasmic Membrane
SAUSA300_RS08940	phoP	5	codY_exp	WT_exp	0.562294	0.896239	1.17354	none	ON	ON	DNA-binding response regulator	response regulator transcription factor	Phosphorus Metabolism; Phosphorus Metabolism	Phosphorus Metabolism - no subcategory; Phosphorus Metabolism - no subcategory	High affinity phosphate transporter and control of PHO regulon; Phosphate metabolism	Alkaline phosphatase synthesis transcriptional regulatory protein PhoP; Alkaline phosphatase synthesis transcriptional regulatory protein PhoP	Cytoplasmic
SAUSA300_RS08950	citC	16	codY_exp	WT_exp	0.998727	1	1.05497	none	ON	ON	isocitrate dehydrogenase (NADP(+))	NADP-dependent isocitrate dehydrogenase	Carbohydrates	Central carbohydrate metabolism	TCA Cycle	Isocitrate dehydrogenase [NADP] (EC 1.1.1.42)	Cytoplasmic
SAUSA300_RS08955	citZ	9	codY_exp	WT_exp	0.00633016	0.0328248	1.50857	up	ON	ON	citrate synthase	citrate synthase	Carbohydrates; Carbohydrates; Respiration	Central carbohydrate metabolism; One-carbon Metabolism; Respiration - no subcategory	TCA Cycle; Serine-glyoxylate cycle; Biogenesis of c-type cytochromes	Citrate synthase (si) (EC 2.3.3.1); Citrate synthase (si) (EC 2.3.3.1); Citrate synthase (si) (EC 2.3.3.1)	Cytoplasmic
SAUSA300_RS08960	aapA	2	codY_exp	WT_exp	0.029055	0.108591	-1.60833	none	ON	ON	alanine glycine permease	amino acid permease	Amino Acids and Derivatives; Carbohydrates	Alanine, serine, and glycine; Central carbohydrate metabolism	Glycine and Serine Utilization; Pyruvate Alanine Serine Interconversions	D-serine/D-alanine/glycine transporter; D-serine/D-alanine/glycine transporter	Cytoplasmic Membrane
SAUSA300_RS08975	pykA	39	codY_exp	WT_exp	0.00074673	0.00540586	-1.27482	none	ON	ON	pyruvate kinase	pyruvate kinase	Carbohydrates; Carbohydrates; Carbohydrates; Carbohydrates	Central carbohydrate metabolism; Central carbohydrate metabolism; Fermentation; Organic acids	Glycolysis and Gluconeogenesis; Pyruvate metabolism I: anaplerotic reactions, PEP; Fermentations: Mixed acid; Glycerate metabolism	Pyruvate kinase (EC 2.7.1.40); Pyruvate kinase (EC 2.7.1.40); Pyruvate kinase (EC 2.7.1.40); Pyruvate kinase (EC 2.7.1.40)	Cytoplasmic	CcpA
SAUSA300_RS08980	pfkA	15	codY_exp	WT_exp	0.00175817	0.0111214	-1.32728	none	ON	ON	ATP-dependent 6-phosphofructokinase	6-phosphofructokinase	Carbohydrates; Carbohydrates	Central carbohydrate metabolism; Monosaccharides	Glycolysis and Gluconeogenesis; D-Tagatose and Galactitol Utilization	6-phosphofructokinase (EC 2.7.1.11); 6-phosphofructokinase (EC 2.7.1.11)	Cytoplasmic	CcpA
SAUSA300_RS08985	accA	15	codY_exp	WT_exp	0.973749	1	1.08138	none	ON	ON	acetyl-CoA carboxylase carboxyl transferase subunit alpha	acetyl-CoA carboxylase carboxyltransferase subunit alpha	Fatty Acids, Lipids, and Isoprenoids	Fatty acids	Fatty Acid Biosynthesis FASII	Acetyl-coenzyme A carboxyl transferase alpha chain (EC 6.4.1.2)	Cytoplasmic
SAUSA300_RS08990	accD	13	codY_exp	WT_exp	0.982837	1	-1.06482	none	ON	ON	acetyl-CoA carboxylase carboxyl transferase subunit beta	acetyl-CoA carboxylase, carboxyltransferase subunit beta	Fatty Acids, Lipids, and Isoprenoids; Virulence, Disease and Defense	Fatty acids; Bacteriocins, ribosomally synthesized antibacterial peptides	Fatty Acid Biosynthesis FASII; Colicin V and Bacteriocin Production Cluster	Acetyl-coenzyme A carboxyl transferase beta chain (EC 6.4.1.2); Acetyl-coenzyme A carboxyl transferase beta chain (EC 6.4.1.2)	Cytoplasmic						x
SAUSA300_RS08995	SAUPAN004349000	16	codY_exp	WT_exp	0.987953	1	1.08153	none	ON	ON	NAD-dependent malic enzyme 4	NAD-dependent malic enzyme 4	Carbohydrates	Central carbohydrate metabolism	Pyruvate metabolism I: anaplerotic reactions, PEP	NADP-dependent malic enzyme (EC 1.1.1.40)	Cytoplasmic
SAUSA300_RS09000	dnaE	11	codY_exp	WT_exp	0.113789	0.288872	-1.35166	none	ON	ON	DNA polymerase III subunit alpha	DNA polymerase III subunit alpha	DNA Metabolism	DNA replication	DNA-replication	DNA polymerase III alpha subunit (EC 2.7.7.7)	Cytoplasmic
SAUSA300_RS09005	pde2	6	codY_exp	WT_exp	0.0245979	0.0959721	-1.45766	none	ON	ON	bifunctional oligoribonuclease/PAP phosphatase NrnA	pApA hydrolase Pde2	RNA Metabolism	RNA processing and modification	RNA processing and degradation, bacterial	FIG146085: 3'-to-5' oligoribonuclease A, Bacillus type	Cytoplasmic
SAUSA300_RS09010	SAUPAN004354000	9	codY_exp	WT_exp	0.0108815	0.050656	-1.3433	none	ON	ON	hypothetical protein	CBS domain-containing protein	Other	Other	Other	Other	Cytoplasmic
SAUSA300_RS09015	uspA2	9	codY_exp	WT_exp	0.999318	1	-1.02434	none	ON	ON	universal stress protein	universal stress protein	Stress Response	Stress Response - no subcategory	Universal stress protein family	Universal stress protein family	no significant prediction
SAUSA300_RS09020	SAUPAN004358000	7	codY_exp	WT_exp	0.00626226	0.0326667	-1.43068	none	ON	ON	metal-dependent hydrolase	metal-dependent hydrolase	Other	Other	Other	Other	Cytoplasmic	SigB
SAUSA300_RS09025	pepQ	8	codY_exp	WT_exp	0.0940308	0.250398	1.7807	none	ON	ON	dipeptidase	Xaa-Pro peptidase family protein	Other	Other	Other	Other	Cytoplasmic
SAUSA300_RS09035	ald2	17	codY_exp	WT_exp	2.38298e-15	1.68044e-13	-2.94981	down	ON	ON	alanine dehydrogenase	alanine dehydrogenase	Carbohydrates	Central carbohydrate metabolism	Pyruvate Alanine Serine Interconversions	Alanine dehydrogenase (EC 1.4.1.1)	Cytoplasmic	CcpA
SAUSA300_RS09040	uspA1	11	codY_exp	WT_exp	0.999871	1	-1.02191	none	ON	ON	universal stress protein UspA	universal stress protein	Stress Response	Stress Response - no subcategory	Universal stress protein family	Universal stress protein family	Cytoplasmic
SAUSA300_RS09045	ackA	24	codY_exp	WT_exp	0.495851	0.828886	-1.14991	none	ON	ON	acetate kinase	acetate kinase	Carbohydrates; Carbohydrates; Carbohydrates	Central carbohydrate metabolism; Fermentation; Fermentation	Pyruvate metabolism II: acetyl-CoA, acetogenesis from pyruvate; Fermentations: Lactate; Fermentations: Mixed acid	Acetate kinase (EC 2.7.2.1); Acetate kinase (EC 2.7.2.1); Acetate kinase (EC 2.7.2.1)	Cytoplasmic
SAUSA300_RS09050	SAUPAN004364000	8	codY_exp	WT_exp	0.685169	1	-1.20166	none	ON	ON	class I SAM-dependent methyltransferase	class I SAM-dependent methyltransferase	Other	Other	CBSS-257314.1.peg.752	Adenine-specific methyltransferase (EC 2.1.1.72)	Cytoplasmic
SAUSA300_RS09055	tpx	9	codY_exp	WT_exp	0.0518855	0.168296	-1.35388	none	ON	ON	2-Cys peroxiredoxin	thiol peroxidase	Sulfur Metabolism	Sulfur Metabolism - no subcategory	Thioredoxin-disulfide reductase	Thiol peroxidase, Tpx-type (EC 1.11.1.15)	no significant prediction
SAUSA300_RS09065	thiI	12	codY_exp	WT_exp	0.98714	1	-1.06354	none	ON	ON	tRNA 4-thiouridine(8) synthase ThiI	tRNA 4-thiouridine(8) synthase ThiI	Cofactors, Vitamins, Prosthetic Groups, Pigments	Cofactors, Vitamins, Prosthetic Groups, Pigments - no subcategory	Thiamin biosynthesis	tRNA S(4)U 4-thiouridine synthase (former ThiI)	Cytoplasmic
SAUSA300_RS09070	nifZ	10	codY_exp	WT_exp	0.805676	1	-1.15946	none	ON	ON	cysteine desulfurase	cysteine desulfurase	Amino Acids and Derivatives; RNA Metabolism; Sulfur Metabolism	Alanine, serine, and glycine; RNA processing and modification; Organic sulfur assimilation	Alanine biosynthesis; tRNA modification Archaea; At5g37530 (CsdL protein family)	Cysteine desulfurase (EC 2.8.1.7); Cysteine desulfurase (EC 2.8.1.7); Cysteine desulfurase (EC 2.8.1.7)	Cytoplasmic
SAUSA300_RS09080	ezrA	33	codY_exp	WT_exp	0.925019	1	1.0993	none	ON	ON	septation ring formation regulator EzrA	septation ring formation regulator EzrA	Cell Division and Cell Cycle	Cell Division and Cell Cycle - no subcategory	Control of cell elongation - division cycle in Bacilli	Septation ring formation regulator EzrA	no significant prediction
SAUSA300_RS09085	SAUPAN004371000	5	codY_exp	WT_exp	0.999839	1	-1.00633	none	ON	ON	hypothetical protein	GAF domain-containing protein	Other	Other	CBSS-393130.3.peg.794	CDS_ID OB2202	Cytoplasmic
SAUSA300_RS09090	rpsD	15	codY_exp	WT_exp	0.153585	0.362362	-1.22004	none	ON	ON	30S ribosomal protein S4	30S ribosomal protein S4	Protein Metabolism	Protein biosynthesis	Ribosome SSU bacterial	SSU ribosomal protein S4p (S9e)	Cytoplasmic
SAUSA300_RS09100	SAUPAN004375000	4	codY_exp	WT_exp	0.138287	0.336268	3.21995	none	ON	ON	glycerophosphoryl diester phosphodiesterase	glycerophosphodiester phosphodiesterase family protein	Carbohydrates	Sugar alcohols	Glycerol and Glycerol-3-phosphate Uptake and Utilization	Glycerophosphoryl diester phosphodiesterase (EC 3.1.4.46)	Cytoplasmic
SAUSA300_RS09105	SAUPAN004376000	2	codY_exp	WT_exp	0.383359	0.691864	2.24918	none	ON	OFF	peroxiredoxin	OsmC family protein	Stress Response	Oxidative stress	Oxidative stress	Organic hydroperoxide resistance protein	no significant prediction
SAUSA300_RS09110	SAUPAN004378000	14	codY_exp	WT_exp	2.67216e-16	2.03512e-14	22.5051	up	ON	ON	alanine--glyoxylate aminotransferase family protein	alanine--glyoxylate aminotransferase family protein	Amino Acids and Derivatives	Alanine, serine, and glycine	Serine Biosynthesis	Phosphoserine aminotransferase, putative (EC 2.6.1.52)	Cytoplasmic	CodY
SAUSA300_RS09115	serA	22	codY_exp	WT_exp	1.58039e-25	6.01814e-23	22.7139	up	ON	ON	D-3-phosphoglycerate dehydrogenase	phosphoglycerate dehydrogenase	Amino Acids and Derivatives; Amino Acids and Derivatives; Cofactors, Vitamins, Prosthetic Groups, Pigments	Alanine, serine, and glycine; Alanine, serine, and glycine; Pyridoxine	Glycine and Serine Utilization; Serine Biosynthesis; Pyridoxin (Vitamin B6) Biosynthesis	D-3-phosphoglycerate dehydrogenase (EC 1.1.1.95); D-3-phosphoglycerate dehydrogenase (EC 1.1.1.95); D-3-phosphoglycerate dehydrogenase (EC 1.1.1.95)	Cytoplasmic	CodY
SAUSA300_RS09125	SAUPAN004384000	8	codY_exp	WT_exp	1.55411e-06	2.22484e-05	4.0182	up	ON	ON	HAD family hydrolase	HAD family hydrolase	Amino Acids and Derivatives; Amino Acids and Derivatives	Alanine, serine, and glycine; Alanine, serine, and glycine	Glycine and Serine Utilization; Serine Biosynthesis	Phosphoserine phosphatase (EC 3.1.3.3); Phosphoserine phosphatase (EC 3.1.3.3)	Cytoplasmic
SAUSA300_RS09130	ptaA	6	codY_exp	WT_exp	0.0127899	0.0572208	-1.66087	none	ON	ON	PTS glucose transporter subunit IIBC	N-acetylglucosamine-specific PTS transporter subunit IIBC	Carbohydrates; Carbohydrates; Cell Wall and Capsule; Cell Wall and Capsule	Aminosugars; Aminosugars; Capsular and extracellular polysacchrides; Capsular and extracellular polysacchrides	Chitin and N-acetylglucosamine utilization; Chitin and N-acetylglucosamine utilization; Sialic Acid Metabolism; Sialic Acid Metabolism	PTS system, N-acetylglucosamine-specific IIB component (EC 2.7.1.69); PTS system, N-acetylglucosamine-specific IIC component; PTS system, N-acetylglucosamine-specific IIB component (EC 2.7.1.69); PTS system, N-acetylglucosamine-specific IIC component	Cytoplasmic Membrane
SAUSA300_RS09135	plsC	8	codY_exp	WT_exp	0.000113754	0.00105652	-1.64747	down	ON	ON	1-acyl-sn-glycerol-3-phosphate acyltransferase	1-acyl-sn-glycerol-3-phosphate acyltransferase	Fatty Acids, Lipids, and Isoprenoids; Phosphorus Metabolism	Phospholipids; Phosphorus Metabolism - no subcategory	Glycerolipid and Glycerophospholipid Metabolism in Bacteria; Phosphate metabolism	1-acyl-sn-glycerol-3-phosphate acyltransferase (EC 2.3.1.51); 1-acyl-sn-glycerol-3-phosphate acyltransferase (EC 2.3.1.51)	Cytoplasmic
SAUSA300_RS09140	htrA1	21	codY_exp	WT_exp	1	1	1.00025	none	ON	ON	serine protease	trypsin-like peptidase domain-containing protein	Other	Other	Other	Other	Cytoplasmic Membrane
SAUSA300_RS09145	tyrS	20	codY_exp	WT_exp	0.0549508	0.175548	-1.28446	none	ON	ON	tyrosine--tRNA ligase	tyrosine--tRNA ligase	Other	Other	tRNA synthetase relationships	Tyrosyl-tRNA synthetase (EC 6.1.1.1)	Cytoplasmic	S728
SAUSA300_RS09150	sgtA	3	codY_exp	WT_exp	0.100819	0.265198	-1.44201	none	ON	ON	transglycosylase	penicillin-binding protein	Cell Wall and Capsule	Cell Wall and Capsule - no subcategory	Peptidoglycan Biosynthesis	Multimodular transpeptidase-transglycosylase (EC 2.4.1.129) (EC 3.4.-.-)	Cytoplasmic Membrane
SAUSA300_RS09160	isdH	12	codY_exp	WT_exp	1	1	1.00911	none	ON	ON	iron-regulated surface determinant protein H	haptoglobin-binding heme uptake protein HarA	Iron acquisition and metabolism	Iron acquisition and metabolism - no subcategory	Heme, hemin uptake and utilization systems in GramPositives	Cell surface receptor IsdH for hemoglobin-haptoglobin complexes	Cellwall	Fur	immune evasion; heme-iron acquisition (hemoglobin binding surface proteins)				x
SAUSA300_RS09165	fhs	27	codY_exp	WT_exp	0.382383	0.690757	1.24637	none	ON	ON	formate--tetrahydrofolate ligase	formate--tetrahydrofolate ligase	Carbohydrates; Carbohydrates; Cofactors, Vitamins, Prosthetic Groups, Pigments; Miscellaneous	One-carbon Metabolism; One-carbon Metabolism; Folate and pterines; Miscellaneous - no subcategory	One-carbon metabolism by tetrahydropterines; Serine-glyoxylate cycle; Folate Biosynthesis; EC 6.3.4.- Ligases that form carbon-nitrogen bonds	Formate--tetrahydrofolate ligase (EC 6.3.4.3); Formate--tetrahydrofolate ligase (EC 6.3.4.3); Formate--tetrahydrofolate ligase (EC 6.3.4.3); Formate--tetrahydrofolate ligase (EC 6.3.4.3)	Cytoplasmic	CcpA
SAUSA300_RS09185	ccpA	20	codY_exp	WT_exp	0.262158	0.528248	-1.22673	none	ON	ON	catabolite control protein A	catabolite control protein A	Regulation and Cell signaling	Regulation and Cell signaling - no subcategory	HPr catabolite repression system	Catabolite control protein A	Cytoplasmic	CcpA
SAUSA300_RS09195	aroA2	15	codY_exp	WT_exp	1.52636e-11	5.58883e-10	2.9262	up	ON	ON	bifunctional 3-deoxy-7-phosphoheptulonate synthase/chorismate mutase	bifunctional 3-deoxy-7-phosphoheptulonate synthase/chorismate mutase	Amino Acids and Derivatives; Amino Acids and Derivatives; Amino Acids and Derivatives; Amino Acids and Derivatives	Aromatic amino acids and derivatives; Aromatic amino acids and derivatives; Aromatic amino acids and derivatives; Aromatic amino acids and derivatives	Chorismate Synthesis; Chorismate Synthesis; Common Pathway For Synthesis of Aromatic Compounds (DAHP synthase to chorismate); Phenylalanine and Tyrosine Branches from Chorismate	2-keto-3-deoxy-D-arabino-heptulosonate-7-phosphate synthase I beta (EC 2.5.1.54); Chorismate mutase I (EC 5.4.99.5); 2-keto-3-deoxy-D-arabino-heptulosonate-7-phosphate synthase I beta (EC 2.5.1.54); Chorismate mutase I (EC 5.4.99.5)	Cytoplasmic
SAUSA300_RS09205	SAUPAN004405000	23	codY_exp	WT_exp	0.00746495	0.0372075	-1.30766	none	ON	ON	membrane protein	membrane protein	Other	Other	Other	Other	Cellwall	SigB
SAUSA300_RS09210	SAUPAN004406000	11	codY_exp	WT_exp	0.0474209	0.158403	-1.68672	none	ON	ON	DUF948 domain containing protein	DUF948 domain-containing protein	Other	Other	Other	Other	Cytoplasmic	SigB
SAUSA300_RS09215	murC	17	codY_exp	WT_exp	1	1	-1.00367	none	ON	ON	UDP-N-acetylmuramate--L-alanine ligase	UDP-N-acetylmuramate--L-alanine ligase	Cell Wall and Capsule; Cell Wall and Capsule	Cell Wall and Capsule - no subcategory; Cell Wall and Capsule - no subcategory	Peptidoglycan Biosynthesis; Peptidoglycan biosynthesis--gjo	UDP-N-acetylmuramate--alanine ligase (EC 6.3.2.8); UDP-N-acetylmuramate--alanine ligase (EC 6.3.2.8)	Cytoplasmic
SAUSA300_RS09220	ftsK	34	codY_exp	WT_exp	0.561643	0.896239	-1.28845	none	ON	ON	DNA translocase FtsK	DNA translocase FtsK	Cell Division and Cell Cycle	Cell Division and Cell Cycle - no subcategory	Bacterial Cytoskeleton	Cell division protein FtsK	Cytoplasmic Membrane
SAUSA300_RS09225	SAUPAN004409000	12	codY_exp	WT_exp	0.067565	0.200068	-1.24642	none	ON	ON	tRNA-binding protein	DUF4479 domain-containing tRNA-binding protein	Other	Other	Other	Other	Cytoplasmic
SAUSA300_RS09230	SAUPAN004410000	10	codY_exp	WT_exp	0.999971	1	-1.0575	none	ON	ON	DUF1444 domain-containing protein	DUF1444 domain-containing protein	Cofactors, Vitamins, Prosthetic Groups, Pigments	Tetrapyrroles	CPO analysis	Uncharacterized SAV1743 homolog	Cytoplasmic
SAUSA300_RS09235	SAUPAN004411000	7	codY_exp	WT_exp	0.753782	1	-1.09946	none	ON	ON	thiol reductase thioredoxin	thioredoxin family protein	Other	Other	Other	Other	Cytoplasmic
SAUSA300_RS09240	SAUPAN004412000	6	codY_exp	WT_exp	0.808197	1	-1.09294	none	ON	ON	glutamyl aminopeptidase	M42 family metallopeptidase	Protein Metabolism	Protein degradation	EC 3.4.11.- Aminopeptidases	Glutamyl aminopeptidase (EC 3.4.11.7)	Cytoplasmic
SAUSA300_RS09245	SAUPAN004413000	4	codY_exp	WT_exp	0.357002	0.654218	-1.2108	none	ON	ON	peptidase	PepSY domain-containing protein	Other	Other	Other	Other	Cytoplasmic Membrane
SAUSA300_RS09250	SAUPAN004414000	2	codY_exp	WT_exp	0.925117	1	1.4516	none	ON	ON	MBL fold metallo-hydrolase	MBL fold metallo-hydrolase	Other	Other	Other	Other	Cytoplasmic
SAUSA300_RS09255	trmB	5	codY_exp	WT_exp	0.530899	0.869159	1.33366	none	ON	ON	tRNA (guanosine(46)-N7)-methyltransferase TrmB	tRNA (guanosine(46)-N7)-methyltransferase TrmB	Other	Other	Other	Other	Cytoplasmic
SAUSA300_RS09265	dat	16	codY_exp	WT_exp	0.519126	0.855032	1.15526	none	ON	ON	D-alanine aminotransferase	D-amino-acid transaminase	Carbohydrates	Central carbohydrate metabolism	Pyruvate Alanine Serine Interconversions	D-alanine aminotransferase (EC 2.6.1.21)	Cytoplasmic
SAUSA300_RS09270	SAUPAN004429000	24	codY_exp	WT_exp	0.914078	1	1.10188	none	ON	ON	dipeptidase PepV	Mn(2+)-dependent dipeptidase Sapep	Other	Other	Other	Other	Cytoplasmic
SAUSA300_RS09275	SAUPAN004430000	7	codY_exp	WT_exp	0.70715	1	-1.13131	none	ON	ON	YtxH domain-containing protein	YtxH domain-containing protein	Other	Other	Other	Other	no significant prediction	SigB
SAUSA300_RS09280	SAUPAN004431000	8	codY_exp	WT_exp	0.298447	0.57807	1.4574	none	ON	ON	16S rRNA pseudouridine(516) synthase	rRNA pseudouridine synthase	Nucleosides and Nucleotides	Nucleosides and Nucleotides - no subcategory	Pseudouridine Metabolism	Ribosomal small subunit pseudouridine synthase A (EC 4.2.1.70)	Cytoplasmic
SAUSA300_RS09285	SAUPAN004432000	5	codY_exp	WT_exp	0.114255	0.289284	-1.28032	none	ON	ON	polysaccharide biosynthesis protein	polysaccharide biosynthesis protein	Cell Wall and Capsule	Gram-Positive cell wall components	Teichoic and lipoteichoic acids biosynthesis	Membrane protein involved in the export of O-antigen, teichoic acid lipoteichoic acids	Cytoplasmic Membrane
SAUSA300_RS09290	SAUPAN004433000	4	codY_exp	WT_exp	0.195302	0.430887	-1.28602	none	ON	ON	aminoacetone oxidase family FAD-binding enzyme	NAD(P)/FAD-dependent oxidoreductase	Other	Other	Other	Other	no significant prediction
SAUSA300_RS09300	SAUPAN004440000	5	codY_exp	WT_exp	0.0241999	0.0952541	-1.41525	none	ON	ON	rhodanese-like domain-containing protein	rhodanese-like domain-containing protein	Potassium metabolism; Stress Response	Potassium metabolism - no subcategory; Oxidative stress	Glutathione-regulated potassium-efflux system and associated functions; Glutaredoxins	Rhodanese-like domain protein; Rhodanese-like domain protein	no significant prediction
SAUSA300_RS09305	leuS	29	codY_exp	WT_exp	0.421933	0.739061	-1.18804	none	ON	ON	leucine--tRNA ligase	leucine--tRNA ligase	Other	Other	tRNA synthetase relationships	Leucyl-tRNA synthetase (EC 6.1.1.4)	Cytoplasmic	S740
SAUSA300_RS09315	SAUPAN004446000	5	codY_exp	WT_exp	0.0887374	0.242405	-1.32283	none	ON	ON	TIGR01212 family radical SAM protein	TIGR01212 family radical SAM protein	Other	Other	Other	Other	Cytoplasmic
SAUSA300_RS09325	SAUSA300_RS09325	5	codY_exp	WT_exp	0.0492479	0.161948	-1.34858	none	ON	ON	MarR family transcriptional regulator	MarR family transcriptional regulator	Other	Other	Other	Other	no significant prediction
SAUSA300_RS09340	SAUPAN004452000	9	codY_exp	WT_exp	0.692687	1	1.34456	none	ON	ON	alpha/beta hydrolase	alpha/beta hydrolase	Fatty Acids, Lipids, and Isoprenoids; Fatty Acids, Lipids, and Isoprenoids	Triacylglycerols; Triacylglycerols	Triacylglycerol metabolism; Triacylglycerol metabolism	Lysophospholipase (EC 3.1.1.5); Monoglyceride lipase (EC 3.1.1.23)	Cytoplasmic
SAUSA300_RS09355	ribH	5	codY_exp	WT_exp	0.156017	0.36719	-1.24745	none	ON	ON	6,7-dimethyl-8-ribityllumazine synthase	6,7-dimethyl-8-ribityllumazine synthase	Other	Other	Other	Other	Cytoplasmic	S743
SAUSA300_RS09360	ribA	10	codY_exp	WT_exp	0.000464661	0.0036408	-1.90745	down	ON	ON	riboflavin biosynthesis protein RibBA	3,4-dihydroxy-2-butanone-4-phosphate synthase	Cofactors, Vitamins, Prosthetic Groups, Pigments; Cofactors, Vitamins, Prosthetic Groups, Pigments; Cofactors, Vitamins, Prosthetic Groups, Pigments	Folate and pterines; Folate and pterines; Riboflavin, FMN, FAD	Folate Biosynthesis; Molybdenum cofactor biosynthesis; riboflavin to FAD	GTP cyclohydrolase II (EC 3.5.4.25); GTP cyclohydrolase II (EC 3.5.4.25); 3,4-dihydroxy-2-butanone 4-phosphate synthase (EC 4.1.99.12)	Cytoplasmic	S743
SAUSA300_RS09365	ribB	3	codY_exp	WT_exp	0.206332	0.445175	-1.34037	none	ON	ON	riboflavin synthase	riboflavin synthase	Cofactors, Vitamins, Prosthetic Groups, Pigments	Riboflavin, FMN, FAD	riboflavin to FAD	Riboflavin synthase eubacterial/eukaryotic (EC 2.5.1.9)	Cytoplasmic	S743
SAUSA300_RS09370	ribD	4	codY_exp	WT_exp	0.768409	1	-1.15248	none	ON	ON	riboflavin biosynthesis protein RibD	bifunctional diaminohydroxyphosphoribosylaminopyrimidine deaminase/5-amino-6-(5-phosphoribosylamino)uracil reductase RibD	Other	Other	Other	Other	Cytoplasmic	S743
SAUSA300_RS09375	SAUPAN004460000	5	codY_exp	WT_exp	0.956104	1	-1.06099	none	ON	ON	pyridine nucleotide-disulfide oxidoreductase	FAD/NAD(P)-binding domain-containing protein	Other	Other	Other	Other	no significant prediction	SigB
SAUSA300_RS09390	arsC	2	codY_exp	WT_exp	0.747036	1	-1.11812	none	ON	ON	protein ArsC	arsenate reductase (thioredoxin)	Respiration; Virulence, Disease and Defense	Electron accepting reactions; Resistance to antibiotics and toxic compounds	Anaerobic respiratory reductases; Arsenic resistance	Arsenate reductase (EC 1.20.4.1); Arsenate reductase (EC 1.20.4.1)	Cytoplasmic			x			x
SAUSA300_RS09395	SAUPAN004467000	13	codY_exp	WT_exp	0.00183741	0.0115455	-1.46908	none	ON	ON	autolysin	N-acetylglucosaminidase	Other	Other	Other	Other	Extracellular
SAUSA300_RS09400	SAUPAN004469000	4	codY_exp	WT_exp	0.174982	0.397572	-1.26439	none	ON	ON	hypothetical protein	hypothetical protein	Other	Other	Other	Other	no significant prediction
SAUSA300_RS09425	tal	14	codY_exp	WT_exp	0.785169	1	-1.10305	none	ON	ON	transaldolase	transaldolase	Carbohydrates; Carbohydrates	Central carbohydrate metabolism; Monosaccharides	Pentose phosphate pathway; Fructose utilization	Transaldolase (EC 2.2.1.2); Transaldolase (EC 2.2.1.2)	no significant prediction
SAUSA300_RS09455	SAUPAN004499000	9	codY_exp	WT_exp	0.031768	0.11632	-1.32311	none	ON	ON	aldo/keto reductase	aldo/keto reductase	Carbohydrates	Monosaccharides	D-gluconate and ketogluconates metabolism	oxidoreductase of aldo/keto reductase family, subgroup 1	Cytoplasmic
SAUSA300_RS09460	SAUPAN004500000	17	codY_exp	WT_exp	0.229769	0.481912	-1.21928	none	ON	ON	hypothetical protein	NERD domain-containing protein	Other	Other	Other	Other	no significant prediction
SAUSA300_RS09465	metK	23	codY_exp	WT_exp	0.99867	1	-1.07136	none	ON	ON	S-adenosylmethionine synthase	methionine adenosyltransferase	Amino Acids and Derivatives; Amino Acids and Derivatives; Cofactors, Vitamins, Prosthetic Groups, Pigments	Lysine, threonine, methionine, and cysteine; Lysine, threonine, methionine, and cysteine; Folate and pterines	Methionine Biosynthesis; Methionine Degradation; Folate Biosynthesis	S-adenosylmethionine synthetase (EC 2.5.1.6); S-adenosylmethionine synthetase (EC 2.5.1.6); S-adenosylmethionine synthetase (EC 2.5.1.6)	Cytoplasmic	S758
SAUSA300_RS09470	pckA	10	codY_exp	WT_exp	0.999115	1	1.0382	none	ON	ON	phosphoenolpyruvate carboxykinase (ATP)	phosphoenolpyruvate carboxykinase (ATP)	Carbohydrates; Carbohydrates	Central carbohydrate metabolism; One-carbon Metabolism	Pyruvate metabolism I: anaplerotic reactions, PEP; Serine-glyoxylate cycle	Phosphoenolpyruvate carboxykinase [ATP] (EC 4.1.1.49); Phosphoenolpyruvate carboxykinase [ATP] (EC 4.1.1.49)	Cytoplasmic	CcpA
SAUSA300_RS09480	SAUPAN004507000	3	codY_exp	WT_exp	0.560483	0.896239	1.23815	none	ON	ON	S9 family peptidase	prolyl oligopeptidase family serine peptidase	Other	Other	Other	Other	Cytoplasmic
SAUSA300_RS09495	menC	4	codY_exp	WT_exp	0.424368	0.741962	-1.18728	none	ON	ON	o-succinylbenzoate synthase	o-succinylbenzoate synthase	Cofactors, Vitamins, Prosthetic Groups, Pigments; Miscellaneous	Quinone cofactors; Miscellaneous - no subcategory	Menaquinone and Phylloquinone Biosynthesis; Muconate lactonizing enzyme family	O-succinylbenzoate synthase (EC 4.2.1.113); O-succinylbenzoate synthase (EC 4.2.1.113)	Cytoplasmic
SAUSA300_RS09500	menE	4	codY_exp	WT_exp	0.982993	1	1.05693	none	ON	ON	2-succinylbenzoate-CoA ligase	o-succinylbenzoate--CoA ligase	Cofactors, Vitamins, Prosthetic Groups, Pigments; Cofactors, Vitamins, Prosthetic Groups, Pigments	Quinone cofactors; Quinone cofactors	Menaquinone and Phylloquinone Biosynthesis; Menaquinone biosynthesis from chorismate via 1,4-dihydroxy-2-naphthoate	O-succinylbenzoic acid--CoA ligase (EC 6.2.1.26); O-succinylbenzoic acid--CoA ligase (EC 6.2.1.26)	Cytoplasmic
SAUSA300_RS09515	SAUPAN004516000	3	codY_exp	WT_exp	0.05739	0.181427	1.7196	none	ON	ON	DUF4352 domain-containing protein	DUF4352 domain-containing protein	Other	Other	Other	Other	no significant prediction
SAUSA300_RS09575	SAUPAN004553000	15	codY_exp	WT_exp	0.0165563	0.0709982	-1.31847	none	ON	ON	ATP-binding protein	SMEK domain-containing protein	Other	Other	Other	Other	Cytoplasmic
SAUSA300_RS09580	hsdS2	8	codY_exp	WT_exp	0.0381472	0.134754	-1.36593	none	ON	ON	specificity determinant HsdS	restriction endonuclease subunit S	DNA Metabolism; DNA Metabolism	DNA Metabolism - no subcategory; DNA Metabolism - no subcategory	Restriction-Modification System; Type I Restriction-Modification	Type I restriction-modification system, specificity subunit S (EC 3.1.21.3); Type I restriction-modification system, specificity subunit S (EC 3.1.21.3)	no significant prediction
SAUSA300_RS09645	epiF	2	codY_exp	WT_exp	0.0194684	0.0805822	2.1495	none	ON	ON	bacitracin ABC transporter ATP-binding protein	lantibiotic protection ABC transporter ATP-binding subunit	Other	Other	Other	Other	Cytoplasmic Membrane	SigB
SAUSA300_RS09740	SAUPAN004754000	9	codY_exp	WT_exp	1	1	1.00371	none	ON	ON	serine hydrolase family protein	alpha/beta hydrolase	Cofactors, Vitamins, Prosthetic Groups, Pigments	Tetrapyrroles	CPO analysis	Hypothetical protein SAV1831	Cytoplasmic
SAUSA300_RS09750	hemY	12	codY_exp	WT_exp	0.00782304	0.0387892	-1.45336	none	ON	ON	protoporphyrinogen oxidase	protoporphyrinogen oxidase	Cofactors, Vitamins, Prosthetic Groups, Pigments	Tetrapyrroles	CPO analysis	Protoporphyrinogen IX oxidase, aerobic, HemY (EC 1.3.3.4)	Cytoplasmic
SAUSA300_RS09755	hemH	9	codY_exp	WT_exp	0.855012	1	-1.10266	none	ON	ON	ferrochelatase	ferrochelatase	Cofactors, Vitamins, Prosthetic Groups, Pigments; Respiration	Tetrapyrroles; Respiration - no subcategory	CPO analysis; Biogenesis of c-type cytochromes	Ferrochelatase, protoheme ferro-lyase (EC 4.99.1.1); Ferrochelatase, protoheme ferro-lyase (EC 4.99.1.1)	Cytoplasmic
SAUSA300_RS09760	hemE	11	codY_exp	WT_exp	0.0417927	0.145207	-1.29548	none	ON	ON	uroporphyrinogen decarboxylase	uroporphyrinogen decarboxylase	Cofactors, Vitamins, Prosthetic Groups, Pigments	Tetrapyrroles	CPO analysis	Uroporphyrinogen III decarboxylase (EC 4.1.1.37)	Cytoplasmic
SAUSA300_RS09770	traP	7	codY_exp	WT_exp	0.00286979	0.0169692	-1.57374	down	ON	ON	signal transduction protein TRAP	signal transduction protein TRAP	Cofactors, Vitamins, Prosthetic Groups, Pigments	Tetrapyrroles	CPO analysis	Uncharacterized protein, homolog of B.subtilis yhgC	Cytoplasmic
SAUSA300_RS09775	SAUPAN004761000	8	codY_exp	WT_exp	0.988299	1	-1.04662	none	ON	ON	multidrug ABC transporter ATP-binding protein	ABC transporter permease	Membrane Transport	Protein translocation across cytoplasmic membrane	EcsAB transporter affecting expression and secretion of secretory preproteins	ABC transporter, permease protein EscB	Cytoplasmic Membrane
SAUSA300_RS09780	ecsA	6	codY_exp	WT_exp	0.986261	1	1.03982	none	ON	ON	ABC transporter ATP-binding protein	ABC transporter ATP-binding protein	Membrane Transport	Protein translocation across cytoplasmic membrane	EcsAB transporter affecting expression and secretion of secretory preproteins	ABC transporter, ATP-binding protein EcsA	Cytoplasmic Membrane
SAUSA300_RS09785	hit	11	codY_exp	WT_exp	0.00242975	0.0147803	-1.41306	none	ON	ON	HIT family protein	HIT family protein	Other	Other	Other	Other	no significant prediction
SAUSA300_RS09790	SAUPAN004764000	6	codY_exp	WT_exp	0.00720528	0.0364863	-1.45951	none	ON	ON	hypothetical protein	YtxH domain-containing protein	Membrane Transport	Protein translocation across cytoplasmic membrane	EcsAB transporter affecting expression and secretion of secretory preproteins	Hypothetical protein SAV1839	no significant prediction	SigB
SAUSA300_RS09800	prsA	19	codY_exp	WT_exp	1	1	-1.02344	none	ON	ON	foldase	peptidylprolyl isomerase	Membrane Transport; Protein Metabolism	Protein translocation across cytoplasmic membrane; Protein folding	EcsAB transporter affecting expression and secretion of secretory preproteins; Peptidyl-prolyl cis-trans isomerase	Foldase protein PrsA precursor (EC 5.2.1.8); Foldase protein PrsA precursor (EC 5.2.1.8)	Cytoplasmic Membrane
SAUSA300_RS09805	cbf1	8	codY_exp	WT_exp	0.338894	0.631363	-1.20946	none	ON	ON	3'-5' exoribonuclease YhaM	3'-5' exoribonuclease YhaM	Other	Other	Other	Other	Cytoplasmic
SAUSA300_RS09810	SAUPAN004773000	40	codY_exp	WT_exp	0.506726	0.841908	-1.17123	none	ON	ON	DNA double-strand break repair Rad50 ATPase	AAA family ATPase	Other	Other	Other	Other	Cytoplasmic
SAUSA300_RS09815	SAUPAN004774000	12	codY_exp	WT_exp	0.589535	0.923847	-1.17522	none	ON	ON	DNA repair exonuclease	exonuclease SbcCD subunit D	DNA Metabolism	DNA repair	DNA repair, bacterial	DNA repair exonuclease family protein YhaO	Cytoplasmic
SAUSA300_RS09825	SAUPAN004776000	8	codY_exp	WT_exp	2.91011e-05	0.000302778	-1.85764	down	ON	ON	hypothetical protein	YlbF/YmcA family competence regulator	Other	Other	Other	Other	Cytoplasmic
SAUSA300_RS09830	SAUPAN004777000	8	codY_exp	WT_exp	0.303945	0.58279	-1.24072	none	ON	ON	DUF445 domain-containing protein	DUF445 domain-containing protein	Other	Other	Other	Other	Cytoplasmic Membrane
SAUSA300_RS09835	SAUPAN004780000	9	codY_exp	WT_exp	2.98909e-06	4.03633e-05	-1.99431	down	ON	ON	transcriptional regulator	helix-turn-helix transcriptional regulator	Other	Other	Other	Other	Cytoplasmic
SAUSA300_RS09840	airR	6	codY_exp	WT_exp	0.229819	0.481912	-1.39108	none	ON	ON	DNA-binding response regulator	response regulator transcription factor	Other	Other	Other	Other	Cytoplasmic
SAUSA300_RS09850	SAUPAN004783000	15	codY_exp	WT_exp	0.0080608	0.0396583	-1.41215	none	ON	ON	RNA pseudouridine synthase	RluA family pseudouridine synthase	Protein Metabolism	Protein biosynthesis	Ribosome biogenesis bacterial	Similar to ribosomal large subunit pseudouridine synthase D, Bacillus subtilis YhcT type	Cytoplasmic
SAUSA300_RS09855	fumC	13	codY_exp	WT_exp	0.999779	1	-1.03455	none	ON	ON	class II fumarate hydratase	class II fumarate hydratase	Carbohydrates	Central carbohydrate metabolism	TCA Cycle	Fumarate hydratase class II (EC 4.2.1.2)	Cytoplasmic
SAUSA300_RS09860	SAUPAN004785000	2	codY_exp	WT_exp	0.460669	0.785241	-1.17795	none	ON	ON	hypothetical protein	hypothetical protein	Other	Other	Other	Other	Cytoplasmic Membrane
SAUSA300_RS09870	SAUPAN004789000	3	codY_exp	WT_exp	0.302628	0.58085	-1.36131	none	ON	ON	hypothetical protein	SAS053 family protein	Other	Other	Other	Other	Extracellular	SigB
SAUSA300_RS09875	SAUPAN004790000	17	codY_exp	WT_exp	0.297803	0.57741	-1.17755	none	ON	ON	glucosamine-6-phosphate isomerase	glucosamine-6-phosphate isomerase	Other	Other	Other	Other	Cytoplasmic	SigB
SAUSA300_RS09880	cspR	4	codY_exp	WT_exp	0.00045864	0.00360848	-2.52751	down	ON	ON	tRNA (uridine(34)/cytosine(34)/5- carboxymethylaminomethyluridine(34)-2'-O)- methyltransferase TrmL	tRNA (uridine(34)/cytosine(34)/5-carboxymethylaminomethyluridine(34)-2'-O)-methyltransferase TrmL	Stress Response	Oxidative stress	Glutaredoxins	tRNA (cytosine34-2'-O-)-methyltransferase (EC 2.1.1.-)	no significant prediction
SAUSA300_RS09895	glnP	2	codY_exp	WT_exp	0.192728	0.42669	2.40307	none	ON	OFF	ABC transporter permease	ABC transporter permease subunit	Other	Other	Other	Other	Cytoplasmic Membrane	CodY; ArgR
SAUSA300_RS10060	perR	2	codY_exp	WT_exp	0.973681	1	1.09022	none	ON	ON	transcriptional repressor	peroxide-responsive transcriptional repressor PerR	Stress Response	Oxidative stress	Oxidative stress	Peroxide stress regulator PerR, FUR family	Cytoplasmic	FapR; PerR
SAUSA300_RS10065	SAUPAN004842000	7	codY_exp	WT_exp	0.76012	1	1.34833	none	ON	ON	2-hydroxyacid dehydrogenase	phosphoglycerate dehydrogenase	Other	Other	Other	Other	Cytoplasmic	PerR
SAUSA300_RS10070	SAUPAN004843000	9	codY_exp	WT_exp	0.0160011	0.0688731	-1.47966	none	ON	ON	peroxiredoxin	thioredoxin-dependent thiol peroxidase	Sulfur Metabolism	Sulfur Metabolism - no subcategory	Thioredoxin-disulfide reductase	Thiol peroxidase, Bcp-type (EC 1.11.1.15)	Cellwall	PerR
SAUSA300_RS10075	gsaB	18	codY_exp	WT_exp	0.078652	0.220658	-1.28944	none	ON	ON	glutamate-1-semialdehyde 2,1-aminomutase	glutamate-1-semialdehyde 2,1-aminomutase	Cofactors, Vitamins, Prosthetic Groups, Pigments	Tetrapyrroles	CPO analysis	Glutamate-1-semialdehyde 2,1-aminomutase (EC 5.4.3.8)	Cytoplasmic
SAUSA300_RS10080	SAUPAN004845000	3	codY_exp	WT_exp	0.0708704	0.206381	-1.5386	none	ON	ON	aromatic acid exporter family protein	aromatic acid exporter family protein	Cofactors, Vitamins, Prosthetic Groups, Pigments	Tetrapyrroles	CPO analysis	Putative lipoprotein SAV1865	Cytoplasmic Membrane
SAUSA300_RS10090	SAUPAN004847000	11	codY_exp	WT_exp	0.0103112	0.0485909	-1.58041	down	ON	ON	multidrug ABC transporter ATP-binding protein	SAV1866 family putative multidrug efflux ABC transporter	Other	Other	Other	Other	Cytoplasmic Membrane
SAUSA300_RS10095	SAUPAN004849000	5	codY_exp	WT_exp	0.0285231	0.107387	-1.46613	none	ON	ON	hypothetical protein	DUF402 domain-containing protein	Other	Other	CBSS-261594.1.peg.788	Cysteinyl-tRNA synthetase related protein	Cytoplasmic
SAUSA300_RS10105	SAUPAN004851000	4	codY_exp	WT_exp	0.0441904	0.150786	-1.45834	none	ON	ON	metal-dependent hydrolase	metal-dependent hydrolase	Cofactors, Vitamins, Prosthetic Groups, Pigments	Tetrapyrroles	CPO analysis	Hypothetical protein SAV1869	Cytoplasmic Membrane
SAUSA300_RS10120	SAUPAN004854000	7	codY_exp	WT_exp	0.994568	1	-1.04361	none	ON	ON	teichoic acid ABC transporter ATP-binding protein	ABC transporter ATP-binding protein	Cell Wall and Capsule	Gram-Positive cell wall components	Teichoic and lipoteichoic acids biosynthesis	Teichoic acid export ATP-binding protein TagH (EC 3.6.3.40)	no significant prediction
SAUSA300_RS10125	SAUPAN004855000	7	codY_exp	WT_exp	0.992497	1	-1.03524	none	ON	ON	hypothetical protein	YfhH family protein	Other; Other	Other; Other	CBSS-176280.1.peg.1561; CBSS-261594.1.peg.788	Transcription regulator CDS_ID OB0894; Transcription regulator CDS_ID OB0894	Cytoplasmic Membrane
SAUSA300_RS10130	recX	9	codY_exp	WT_exp	0.473114	0.799298	-1.18537	none	ON	ON	regulatory protein RecX	recombination regulator RecX	Other	Other	Other	Other	Cytoplasmic
SAUSA300_RS10135	sgtB	4	codY_exp	WT_exp	0.131939	0.325403	-1.35524	none	ON	ON	monofunctional glycosyltransferase	monofunctional peptidoglycan glycosyltransferase SgtB	Cell Wall and Capsule	Cell Wall and Capsule - no subcategory	Peptidoglycan Biosynthesis	Monofunctional biosynthetic peptidoglycan transglycosylase (EC 2.4.2.-)	Cytoplasmic Membrane
SAUSA300_RS10140	SAUPAN004860000	8	codY_exp	WT_exp	0.964594	1	-1.09244	none	ON	ON	glutamine amidotransferase	type 1 glutamine amidotransferase	Other	Other	CBSS-176280.1.peg.1561	ThiJ/PfpI family protein	Cytoplasmic	SigB
SAUSA300_RS10145	SAUPAN004861000	3	codY_exp	WT_exp	0.944202	1	1.04288	none	ON	ON	hypothetical protein	SE1561 family protein	Other	Other	CBSS-176280.1.peg.1561	Hypothetical protein FIG009695	Cytoplasmic
SAUSA300_RS10150	SAUPAN004862000	5	codY_exp	WT_exp	0.0170153	0.0725094	-1.7913	none	ON	ON	radical SAM/CxCxxxxC motif protein YfkAB	radical SAM/CxCxxxxC motif protein YfkAB	Other	Other	CBSS-176280.1.peg.1561	Hypothetical protein SAV1877	Cytoplasmic
SAUSA300_RS10155	SAUPAN004892000	7	codY_exp	WT_exp	0.999996	1	1.00468	none	ON	ON	acyl-CoA thioesterase	acyl-CoA thioesterase	Other	Other	CBSS-176280.1.peg.1561	Acyl-CoA hydrolase (EC 3.1.2.20)	Cytoplasmic
SAUSA300_RS10160	ampS	26	codY_exp	WT_exp	0.937139	1	-1.13222	none	ON	ON	aminopeptidase	aminopeptidase	Protein Metabolism	Protein degradation	EC 3.4.11.- Aminopeptidases	Aminopeptidase S (Leu, Val, Phe, Tyr preference) (EC 3.4.11.24)	Cytoplasmic
SAUSA300_RS10165	SAUPAN004894000	8	codY_exp	WT_exp	0.463494	0.788644	1.16061	none	ON	ON	hypothetical protein	DUF1128 family protein	Other; Other	Other; Other	CBSS-176280.1.peg.1561; LMPTP YfkJ cluster	Hypothetical protein YfkK; Hypothetical protein YfkK	no significant prediction
SAUSA300_RS10170	ptpA	2	codY_exp	WT_exp	0.55264	0.891717	-1.26258	none	ON	ON	protein-tyrosine-phosphatase	low molecular weight phosphotyrosine protein phosphatase	Other	Other	CBSS-176280.1.peg.1561	FIG133424: Low molecular weight protein tyrosine phosphatase (EC 3.1.3.48)	Cytoplasmic	SigB
SAUSA300_RS10175	SAUPAN004897000	6	codY_exp	WT_exp	0.0310241	0.113822	-2.13524	none	ON	ON	hypothetical protein	YtxH domain-containing protein	Other	Other	CBSS-176280.1.peg.1561	FIG010063: hypothetical protein	Cytoplasmic	SigB
SAUSA300_RS10180	SAUPAN004898000	6	codY_exp	WT_exp	0.797046	1	-1.1214	none	ON	ON	YihY/virulence factor BrkB family protein	YihY/virulence factor BrkB family protein	RNA Metabolism	RNA processing and modification	tRNA processing	Ribonuclease BN (EC 3.1.-.-)	Cytoplasmic Membrane	SigB
SAUSA300_RS10185	vraR	10	codY_exp	WT_exp	0.280424	0.554871	-1.24707	none	ON	ON	DNA-binding response regulator	two-component system response regulator VraR	Other	Other	CBSS-176280.1.peg.1561	Two component transcriptional regulator VraR	Cytoplasmic
SAUSA300_RS10190	vraS	5	codY_exp	WT_exp	0.939225	1	-1.09523	none	ON	ON	two-component sensor histidine kinase	sensor histidine kinase	Other	Other	CBSS-176280.1.peg.1561	Sensor histidine kinase VraS	Cytoplasmic Membrane
SAUSA300_RS10195	vraT	2	codY_exp	WT_exp	0.953875	1	-1.1101	none	ON	ON	transporter	cell wall-active antibiotics response protein LiaF	Other	Other	CBSS-176280.1.peg.1561	Transporter associated with VraSR	Cytoplasmic Membrane
SAUSA300_RS10205	map	8	codY_exp	WT_exp	0.972447	1	-1.06489	none	ON	ON	methionine aminopeptidase	type I methionyl aminopeptidase	Protein Metabolism; Protein Metabolism	Protein biosynthesis; Protein degradation	Translation termination factors bacterial; EC 3.4.11.- Aminopeptidases	Methionine aminopeptidase (EC 3.4.11.18); Methionine aminopeptidase (EC 3.4.11.18)	Cytoplasmic
SAUSA300_RS10230	SAUPAN004911000	4	codY_exp	WT_exp	0.933967	1	1.11236	none	ON	ON	hypothetical protein	hypothetical protein	Other	Other	Other	Other	Cytoplasmic
SAUSA300_RS10240	gatD	7	codY_exp	WT_exp	0.822636	1	-1.10646	none	ON	ON	glutamine amidotransferase	type 1 glutamine amidotransferase	Other	Other	Other	Other	Cytoplasmic
SAUSA300_RS10245	murT	17	codY_exp	WT_exp	0.000981151	0.00691893	-1.32486	none	ON	ON	UDP-N-acetylmuramate--alanine ligase	lipid II isoglutaminyl synthase subunit MurT	Other	Other	Other	Other	Cytoplasmic
SAUSA300_RS10250	ftnA	8	codY_exp	WT_exp	0.559638	0.896239	-1.164	none	ON	ON	non-heme ferritin	H-type ferritin FtnA	Other	Other	Other	Other	Cytoplasmic	Fur; PerR
SAUSA300_RS10260	SAUPAN004918000	2	codY_exp	WT_exp	0.277601	0.552301	1.69932	none	ON	ON	DNA polymerase III subunit epsilon	3'-5' exonuclease	Other	Other	Other	Other	Cytoplasmic
SAUSA300_RS10275	rumA	7	codY_exp	WT_exp	0.2976	0.57741	-1.26245	none	ON	ON	RNA methyltransferase	23S rRNA (uracil(1939)-C(5))-methyltransferase RlmD	Other	Other	Other	Other	Cytoplasmic
SAUSA300_RS10280	dgkB	8	codY_exp	WT_exp	0.992668	1	-1.03628	none	ON	ON	diacylglycerol kinase	diacylglycerol kinase	Other	Other	Other	Other	Cytoplasmic
SAUSA300_RS10290	gatB	29	codY_exp	WT_exp	0.688757	1	-1.15372	none	ON	ON	aspartyl/glutamyl-tRNA(Asn/Gln) amidotransferase subunit B	Asp-tRNA(Asn)/Glu-tRNA(Gln) amidotransferase subunit GatB	Protein Metabolism	Protein biosynthesis	tRNA aminoacylation, Glu and Gln	Glutamyl-tRNA(Gln) amidotransferase subunit B (EC 6.3.5.7)	Cytoplasmic
SAUSA300_RS10295	gatA	26	codY_exp	WT_exp	0.242757	0.501656	-1.2029	none	ON	ON	glutamyl-tRNA(Gln) amidotransferase subunit A	Asp-tRNA(Asn)/Glu-tRNA(Gln) amidotransferase subunit GatA	Protein Metabolism	Protein biosynthesis	tRNA aminoacylation, Glu and Gln	Glutamyl-tRNA(Gln) amidotransferase subunit A (EC 6.3.5.7)	Cytoplasmic
SAUSA300_RS10300	gatC	8	codY_exp	WT_exp	0.99969	1	-1.03596	none	ON	ON	aspartyl/glutamyl-tRNA(Asn/Gln) amidotransferase subunit C	Asp-tRNA(Asn)/Glu-tRNA(Gln) amidotransferase subunit GatC	Protein Metabolism	Protein biosynthesis	tRNA aminoacylation, Glu and Gln	Glutamyl-tRNA(Gln) amidotransferase subunit C (EC 6.3.5.7)	Cytoplasmic
SAUSA300_RS10305	putP	2	codY_exp	WT_exp	0.0473612	0.158403	1.65077	none	ON	OFF	sodium:proline symporter	sodium/proline symporter PutP	Amino Acids and Derivatives	Proline and 4-hydroxyproline	Proline, 4-hydroxyproline uptake and utilization	Proline/sodium symporter PutP (TC 2.A.21.2.1)	Cytoplasmic Membrane	CcpA
SAUSA300_RS10310	SAUPAN004932000	15	codY_exp	WT_exp	0.172199	0.392186	-1.21575	none	ON	ON	CamS family sex pheromone protein	CamS family sex pheromone protein	Regulation and Cell signaling	Regulation and Cell signaling - no subcategory	Sex pheromones in Enterococcus faecalis and other Firmicutes	Putative pheromone cAM373 precursor lipoprotein CamS	no significant prediction
SAUSA300_RS10315	ligA	29	codY_exp	WT_exp	0.10554	0.274519	-1.23922	none	ON	ON	DNA ligase (NAD(+)) LigA	NAD-dependent DNA ligase LigA	DNA Metabolism	DNA repair	DNA Repair Base Excision	DNA ligase (EC 6.5.1.2)	Cytoplasmic
SAUSA300_RS10320	pcrA	30	codY_exp	WT_exp	0.0506915	0.165827	-1.26505	none	ON	ON	DNA helicase PcrA	DNA helicase PcrA	DNA Metabolism	DNA repair	DNA repair, bacterial UvrD and related helicases	ATP-dependent DNA helicase UvrD/PcrA	Cytoplasmic
SAUSA300_RS10325	pcrB	2	codY_exp	WT_exp	0.0200027	0.0819034	5.40459	none	ON	OFF	geranylgeranylglyceryl/heptaprenylglyceryl phosphate synthase	heptaprenylglyceryl phosphate synthase	Fatty Acids, Lipids, and Isoprenoids	Isoprenoids	Archaeal lipids	(S)-3-O-geranylgeranylglyceryl phosphate synthase	Cytoplasmic
SAUSA300_RS10330	hisR	3	codY_exp	WT_exp	0.0065385	0.0334659	-1.69825	down	ON	ON	hypothetical protein	YerC/YecD family TrpR-related protein	Other	Other	CBSS-393121.3.peg.1913	His repressor	Cytoplasmic	HisR
SAUSA300_RS10335	purB	24	codY_exp	WT_exp	0.000180149	0.00156622	-1.35519	none	ON	ON	adenylosuccinate lyase	adenylosuccinate lyase	Nucleosides and Nucleotides; Nucleosides and Nucleotides	Purines; Purines	De Novo Purine Biosynthesis; Purine conversions	Adenylosuccinate lyase (EC 4.3.2.2); Adenylosuccinate lyase (EC 4.3.2.2)	Cytoplasmic
SAUSA300_RS10340	scpA	9	codY_exp	WT_exp	7.27481e-10	1.99521e-08	3.28328	up	ON	ON	staphopain A	cysteine protease staphopain A	Other	Other	Other	Other	Extracellular
SAUSA300_RS10345	SAUSA300_RS10345	5	codY_exp	WT_exp	0.000135142	0.00121948	1.93668	up	ON	ON	staphostatin A	staphostatin A	Other	Other	Other	Other	no significant prediction
SAUSA300_RS10350	SAUPAN004943000	2	codY_exp	WT_exp	0.900969	1	-1.15374	none	ON	ON	NETI motif-containing protein	NETI motif-containing protein	Other	Other	Other	Other	Cytoplasmic
SAUSA300_RS10355	SAUPAN004944000	5	codY_exp	WT_exp	0.443608	0.762301	1.24166	none	ON	ON	DUF2179 domain-containing protein	DUF2179 domain-containing protein	Other	Other	Other	Other	Cytoplasmic Membrane
SAUSA300_RS10360	nadE	18	codY_exp	WT_exp	0.182424	0.410562	-1.21963	none	ON	ON	NAD(+) synthetase	ammonia-dependent NAD(+) synthetase	Cofactors, Vitamins, Prosthetic Groups, Pigments	NAD and NADP	NAD and NADP cofactor biosynthesis global	NAD synthetase (EC 6.3.1.5)	Cytoplasmic
SAUSA300_RS10365	pncB	21	codY_exp	WT_exp	0.00102561	0.00712687	-1.37513	none	ON	ON	nicotinate phosphoribosyltransferase	nicotinate phosphoribosyltransferase	Cofactors, Vitamins, Prosthetic Groups, Pigments; Stress Response	NAD and NADP; Oxidative stress	NAD and NADP cofactor biosynthesis global; Redox-dependent regulation of nucleus processes	Nicotinate phosphoribosyltransferase (EC 2.4.2.11); Nicotinate phosphoribosyltransferase (EC 2.4.2.11)	Cytoplasmic
SAUSA300_RS10370	nos	11	codY_exp	WT_exp	1.27748e-05	0.0001382	-1.53091	down	ON	ON	nitric oxide synthase oxygenase	nitric oxide synthase oxygenase	Nitrogen Metabolism	Nitrogen Metabolism - no subcategory	Nitric oxide synthase	Nitric oxide synthase oxygenase (EC 1.-.-.-)	Cytoplasmic
SAUSA300_RS10375	pheA	3	codY_exp	WT_exp	0.328283	0.615814	-1.20868	none	ON	ON	prephenate dehydratase	prephenate dehydratase	Amino Acids and Derivatives; Amino Acids and Derivatives; Regulation and Cell signaling	Aromatic amino acids and derivatives; Aromatic amino acids and derivatives; Regulation and Cell signaling - no subcategory	Chorismate Synthesis; Phenylalanine and Tyrosine Branches from Chorismate; Cell envelope-associated LytR-CpsA-Psr transcriptional attenuators	Prephenate dehydratase (EC 4.2.1.51); Prephenate dehydratase (EC 4.2.1.51); Prephenate dehydratase (EC 4.2.1.51)	Cytoplasmic
SAUSA300_RS10390	SAUPAN004952000	5	codY_exp	WT_exp	0.00152478	0.00977505	-1.53089	down	ON	ON	pectate lyase	glycosyl hydrolase family 28-related protein	Other	Other	Other	Other	Cytoplasmic
SAUSA300_RS10395	pncA	6	codY_exp	WT_exp	3.18348e-05	0.000327641	-2.59844	down	ON	ON	cysteine hydrolase	cysteine hydrolase	Cofactors, Vitamins, Prosthetic Groups, Pigments; Stress Response	NAD and NADP; Oxidative stress	NAD and NADP cofactor biosynthesis global; Redox-dependent regulation of nucleus processes	Nicotinamidase (EC 3.5.1.19); Nicotinamidase (EC 3.5.1.19)	Cytoplasmic
SAUSA300_RS10400	ppaC	19	codY_exp	WT_exp	4.26202e-06	5.3741e-05	-1.47023	none	ON	ON	manganese-dependent inorganic pyrophosphatase	manganese-dependent inorganic pyrophosphatase	Phosphorus Metabolism	Phosphorus Metabolism - no subcategory	Phosphate metabolism	Manganese-dependent inorganic pyrophosphatase (EC 3.6.1.1)	Cytoplasmic
SAUSA300_RS10410	aldH	14	codY_exp	WT_exp	0.00304709	0.0179063	-1.38558	none	ON	ON	aldehyde dehydrogenase	aldehyde dehydrogenase	Carbohydrates; Carbohydrates; Fatty Acids, Lipids, and Isoprenoids	Central carbohydrate metabolism; Central carbohydrate metabolism; Phospholipids	Methylglyoxal Metabolism; Pyruvate metabolism II: acetyl-CoA, acetogenesis from pyruvate; Glycerolipid and Glycerophospholipid Metabolism in Bacteria	Aldehyde dehydrogenase (EC 1.2.1.3); Aldehyde dehydrogenase (EC 1.2.1.3); Aldehyde dehydrogenase (EC 1.2.1.3)	Cytoplasmic
SAUSA300_RS10415	SAUPAN004958000	15	codY_exp	WT_exp	0.902023	1	-1.10509	none	ON	ON	hypothetical protein	lactonase family protein	Carbohydrates; Carbohydrates	Central carbohydrate metabolism; One-carbon Metabolism	Pentose phosphate pathway; Formaldehyde assimilation: Ribulose monophosphate pathway	6-phosphogluconolactonase (EC 3.1.1.31); 6-phosphogluconolactonase (EC 3.1.1.31)	Cytoplasmic
SAUSA300_RS10425	SAUPAN004972000	2	codY_exp	WT_exp	0.646802	0.965892	1.1047	none	ON	ON	hypothetical protein	hypothetical protein	Other	Other	Other	Other	Cytoplasmic Membrane	SigB
SAUSA300_RS10430	SAUPAN004973000	10	codY_exp	WT_exp	0.999822	1	-1.02462	none	ON	ON	choloylglycine hydrolase	C45 family autoproteolytic acyltransferase/hydolase	Other	Other	Other	Other	no significant prediction
SAUSA300_RS10435	SAUPAN004974000	5	codY_exp	WT_exp	0.488457	0.82085	-1.18704	none	ON	ON	hypothetical protein	DUF4097 family beta strand repeat-containing protein	Other	Other	Other	Other	no significant prediction
SAUSA300_RS10440	SAUPAN004993000	2	codY_exp	WT_exp	0.793683	1	-1.11076	none	ON	ON	hypothetical protein	DUF1700 domain-containing protein	Other	Other	Other	Other	Cytoplasmic Membrane
SAUSA300_RS10445	SAUPAN004994000	6	codY_exp	WT_exp	0.988744	1	-1.05097	none	ON	ON	membrane protein	membrane protein	Other	Other	Other	Other	no significant prediction
SAUSA300_RS10450	SAUPAN004995000	10	codY_exp	WT_exp	0.0703892	0.206186	-1.48728	none	ON	ON	thioredoxin family protein	thioredoxin family protein	Other	Other	Prolyl-tRNA synthetase associated editing enzymes	Thioredoxin	no significant prediction
SAUSA300_RS10455	pmtD	3	codY_exp	WT_exp	0.99057	1	-1.02057	none	ON	ON	membrane protein	phenol-soluble modulin export ABC transporter permease subunit PmtD	Other	Other	Other	Other	Cytoplasmic Membrane	PmtR
SAUSA300_RS10460	pmtC	13	codY_exp	WT_exp	0.767762	1	-1.11421	none	ON	ON	ABC transporter ATP-binding protein	phenol-soluble modulin export ABC transporter ATP-binding protein PmtC	Other	Other	Other	Other	Cytoplasmic Membrane	PmtR
SAUSA300_RS10470	pmtA	3	codY_exp	WT_exp	0.0602285	0.185259	-1.42543	none	ON	ON	ABC transporter ATP-binding protein	phenol-soluble modulin export ABC transporter ATP-binding protein PmtA	Other	Other	Other	Other	Cytoplasmic Membrane	PmtR
SAUSA300_RS10475	pmtR	3	codY_exp	WT_exp	0.0785975	0.220658	7.2969	none	ON	ON	GntR family transcriptional regulator	GntR family transcriptional regulator	Other	Other	Other	Other	Cytoplasmic	PmtR
SAUSA300_RS10490	aspB	16	codY_exp	WT_exp	0.717262	1	-1.1233	none	ON	ON	hypothetical protein	aminotransferase class I/II-fold pyridoxal phosphate-dependent enzyme	Other; Other; Amino Acids and Derivatives; Amino Acids and Derivatives	Other; ammonia assimilation; Lysine, threonine, methionine, and cysteine; Proline and 4-hydroxyproline	Amino Acids and Derivatives; Glutamine, Glutamate, Aspartate and Asparagine Biosynthesis; Threonine and Homoserine Biosynthesis; Proline, 4-hydroxyproline uptake and utilization	Glutamine, glutamate, aspartate, asparagine; Aspartate aminotransferase (EC 2.6.1.1); Aspartate aminotransferase (EC 2.6.1.1); Aspartate aminotransferase (EC 2.6.1.1)	Cytoplasmic	LexA
SAUSA300_RS10500	SAUSA300_RS10500	18	codY_exp	WT_exp	2.47634e-18	2.35747e-16	4.6247	up	ON	ON	MAP domain-containing protein	extracellular adherence protein Eap/Map	Other	Other	Other	Other	Cytoplasmic Membrane
SAUSA300_RS10530	chp	6	codY_exp	WT_exp	6.92175e-07	1.06282e-05	3.76247	up	ON	ON	chemotaxis inhibitory protein	chemotaxis-inhibiting protein CHIPS	Other	Other	Other	Other	no significant prediction		immune evasion				x
SAUSA300_RS10540	sak	3	codY_exp	WT_exp	0.00658659	0.0336216	18.7547	up	ON	ON	staphylokinase	staphylokinase	Other	Other	Other	Other	Extracellular	SaeR	immune evasion				x
SAUSA300_RS10570	SAUPAN005043000	2	codY_exp	WT_exp	0.401524	0.713976	-3.03891	none	OFF	OFF	hypothetical protein	hypothetical protein	Other	Other	Other	Other	Cytoplasmic
SAUSA300_RS10605	SAUPAN005055000	2	codY_exp	WT_exp	0.202762	0.440203	2.08924	none	ON	OFF	phage tail protein	phage tail protein	Other	Other	Other	Other	no significant prediction
SAUSA300_RS10635	SAUPAN005138000	10	codY_exp	WT_exp	0.72612	1	1.38131	none	ON	ON	phage major capsid protein	phage major capsid protein	Other	Other	Other	Other	no significant prediction
SAUSA300_RS10700	SAUPAN001583000	2	codY_exp	WT_exp	0.931871	1	2.72577	none	OFF	OFF	hypothetical protein	hypothetical protein	Other	Other	Other	Other	Cytoplasmic
SAUSA300_RS10750	recT	6	codY_exp	WT_exp	0.990468	1	-1.03862	none	ON	ON	recombinase	recombinase RecT	DNA Metabolism	DNA repair	DNA repair, bacterial	Recombinational DNA repair protein RecT (prophage associated)	no significant prediction
SAUSA300_RS10755	SAUPAN001398000	7	codY_exp	WT_exp	0.0110544	0.0510204	1.83129	none	ON	ON	ATPase	AAA family ATPase	Other	Other	Other	Other	Cytoplasmic
SAUSA300_RS10780	SAUPAN001311000	3	codY_exp	WT_exp	0.0513793	0.166939	-1.70172	none	ON	ON	hypothetical protein	hypothetical protein	Other	Other	Other	Other	Cytoplasmic
SAUSA300_RS10785	SAUPAN005119000	4	codY_exp	WT_exp	0.90639	1	1.0819	none	ON	ON	oxidoreductase	phage antirepressor KilAC domain-containing protein	Other	Other	Other	Other	Cytoplasmic
SAUSA300_RS10810	SAUPAN005125000	16	codY_exp	WT_exp	0.260116	0.525531	-1.19527	none	ON	ON	XRE family transcriptional regulator	XRE family transcriptional regulator	Other	Other	Other	Other	Cytoplasmic
SAUSA300_RS10815	SAUPAN005132000	12	codY_exp	WT_exp	0.106732	0.276681	-1.2612	none	ON	ON	ATP-dependent helicase	exonuclease domain-containing protein	Other	Other	Other	Other	Cytoplasmic
SAUSA300_RS10820	SAUSA300_RS10820	2	codY_exp	WT_exp	0.642824	0.96449	1.49779	none	ON	ON	hypothetical protein	hypothetical protein	Other	Other	Other	Other	no significant prediction
SAUSA300_RS10825	SAUSA300_RS10825	2	codY_exp	WT_exp	0.995082	1	-1.06293	none	ON	ON	hypothetical protein	hypothetical protein	Other	Other	Other	Other	no significant prediction
SAUSA300_RS10830	SAUPAN005160000	6	codY_exp	WT_exp	0.213254	0.45622	-1.32815	none	ON	ON	toxin MazF	type II toxin-antitoxin system PemK/MazF family toxin	Phages, Prophages, Transposable elements, Plasmids	Pathogenicity islands	Staphylococcal pathogenicity islands SaPI	Hypothetical SAR0365 homolog in superantigen-encoding pathogenicity islands SaPI	no significant prediction
SAUSA300_RS10845	lukG	11	codY_exp	WT_exp	7.58344e-11	2.57837e-09	3.77149	up	ON	ON	gamma-hemolysin subunit B	bi-component leukocidin LukGH subunit G	Other	Other	Other	Other	Extracellular	SaeR	cytolytic toxins				x
SAUSA300_RS10850	lukH	10	codY_exp	WT_exp	8.31491e-10	2.19883e-08	4.12624	up	ON	ON	succinyl-diaminopimelate desuccinylase	bi-component leukocidin LukGH subunit H	Other	Other	Other	Other	Extracellular	SaeR	cytolytic toxins				x
SAUSA300_RS10860	SAUPAN005197000	5	codY_exp	WT_exp	0.998016	1	1.03333	none	ON	ON	hypothetical protein	class I SAM-dependent methyltransferase	Other	Other	Other	Other	no significant prediction
SAUSA300_RS10865	fhuD1	15	codY_exp	WT_exp	0.573008	0.907242	1.30232	none	ON	ON	ferrichrome-binding protein FhuD	iron-hydroxamate ABC transporter substrate-binding protein	Other	Other	Other	Other	Cytoplasmic Membrane	Fur
SAUSA300_RS10870	ktrB	2	codY_exp	WT_exp	0.0680494	0.201177	1.90786	none	ON	ON	potassium transporter KtrB	TrkH family potassium uptake protein	Potassium metabolism; Potassium metabolism	Potassium metabolism - no subcategory; Potassium metabolism - no subcategory	Hyperosmotic potassium uptake; Potassium homeostasis	Potassium uptake protein, integral membrane component, KtrB; Potassium uptake protein, integral membrane component, KtrB	Cytoplasmic Membrane
SAUSA300_RS10875	SAUPAN005239000	3	codY_exp	WT_exp	0.183683	0.41231	-1.29871	none	ON	ON	N-acetyltransferase	GNAT family N-acetyltransferase	Other	Other	Other	Other	Cytoplasmic Membrane	SigB
SAUSA300_RS10900	groEL	33	codY_exp	WT_exp	1	1	-1.06387	none	ON	ON	molecular chaperone GroEL	chaperonin GroEL	Phages, Prophages, Transposable elements, Plasmids; Protein Metabolism	Pathogenicity islands; Protein folding	Staphylococcal pathogenicity islands SaPI; GroEL GroES	Heat shock protein 60 family chaperone GroEL; Heat shock protein 60 family chaperone GroEL	Cytoplasmic	CtsR; HrcA
SAUSA300_RS10905	groES	3	codY_exp	WT_exp	0.822975	1	-1.08148	none	ON	ON	co-chaperone GroES	co-chaperone GroES	Protein Metabolism	Protein folding	GroEL GroES	Heat shock protein 60 family co-chaperone GroES	Cytoplasmic	CtsR; HrcA
SAUSA300_RS10910	mroQ	2	codY_exp	WT_exp	0.807661	1	-1.04594	none	ON	ON	CPBP family intramembrane metalloprotease	CPBP family intramembrane metalloprotease MroQ	Other	Other	Other	Other	Cytoplasmic Membrane	CtsR
SAUSA300_RS10915	sdrH	2	codY_exp	WT_exp	0.434252	0.752335	1.3944	none	ON	ON	hypothetical protein	SdrH family protein	Other	Other	Other	Other	no significant prediction	GraR
SAUSA300_RS10920	SAUPAN005269000	2	codY_exp	WT_exp	0.0273473	0.104557	-1.60824	none	ON	ON	nitroreductase	nitroreductase family protein	Other	Other	Other	Other	Cytoplasmic Membrane
SAUSA300_RS10925	SAUPAN005271000	7	codY_exp	WT_exp	0.0390936	0.137586	-1.45688	none	ON	ON	hydrolase in agr operon	carbon-nitrogen family hydrolase	Other	Other	Omega-amidase KE2	Omega amidase, Nit2 homolog (EC 3.5.1.3)	Cytoplasmic
SAUSA300_RS10935	agrB	2	codY_exp	WT_exp	0.831804	1	1.27513	none	ON	OFF	accessory gene regulator AgrB	accessory gene regulator AgrB	Other	Other	Other	Other	Cytoplasmic Membrane	CodY; AgrA
SAUSA300_RS10945	agrC	2	codY_exp	WT_exp	0.918506	1	1.14613	none	ON	OFF	ATP-binding protein	GHKL domain-containing protein	Other	Other	Other	Other	Cytoplasmic Membrane	CodY; AgrA
SAUSA300_RS10950	agrA	8	codY_exp	WT_exp	0.999814	1	-1.006	none	ON	ON	DNA-binding response regulator	LytTR family DNA-binding domain-containing protein	Other	Other	Other	Other	Cytoplasmic	CodY; AgrA
SAUSA300_RS10965	scrB	12	codY_exp	WT_exp	9.33396e-05	0.000875461	-1.56631	down	ON	ON	sucrose-6-phosphate hydrolase	sucrose-6-phosphate hydrolase	Carbohydrates	Di- and oligosaccharides	Sucrose utilization	Sucrose-6-phosphate hydrolase (EC 3.2.1.B3)	Cytoplasmic	ScrR
SAUSA300_RS10970	scrR	3	codY_exp	WT_exp	0.903288	1	1.04977	none	ON	ON	LacI family transcriptional regulator	LacI family DNA-binding transcriptional regulator	Carbohydrates	Di- and oligosaccharides	Sucrose utilization	Sucrose operon repressor ScrR, LacI family	Cytoplasmic	CcpA
SAUSA300_RS10990	rex	12	codY_exp	WT_exp	0.94741	1	-1.11718	none	ON	ON	transcriptional regulator	redox-sensing transcriptional repressor Rex	Stress Response	Oxidative stress	Oxidative stress	Redox-sensitive transcriptional regulator (AT-rich DNA-binding protein)	Cytoplasmic
SAUSA300_RS10995	vga	16	codY_exp	WT_exp	0.872416	1	-1.09402	none	ON	ON	ABC transporter ATP-binding protein	ABC-F type ribosomal protection protein	Other	Other	CBSS-393121.3.peg.2760	ABC transporter ATP-binding protein uup	Cytoplasmic
SAUSA300_RS11005	SAUPAN005296000	6	codY_exp	WT_exp	0.00028295	0.0023322	2.44076	up	ON	ON	DNA mismatch repair protein MutS	MutS family DNA mismatch repair protein	DNA Metabolism	DNA repair	DNA repair, bacterial MutL-MutS system	MutS-related protein, family 1	Cytoplasmic Membrane
SAUSA300_RS11010	gcp	7	codY_exp	WT_exp	0.0118103	0.0535399	-1.42865	none	ON	ON	tRNA (adenosine(37)-N6)-threonylcarbamoyltransferase complex transferase subunit TsaD	tRNA (adenosine(37)-N6)-threonylcarbamoyltransferase complex transferase subunit TsaD	Cell Division and Cell Cycle; RNA Metabolism; RNA Metabolism	Cell Division and Cell Cycle - no subcategory; RNA processing and modification; RNA processing and modification	YgjD and YeaZ; YrdC-YciO; YrdC-YciO-Sua5 and associated protein families	TsaD/Kae1/Qri7 protein, required for threonylcarbamoyladenosine t(6)A37 formation in tRNA; TsaD/Kae1/Qri7 protein, required for threonylcarbamoyladenosine t(6)A37 formation in tRNA; TsaD/Kae1/Qri7 protein, required for threonylcarbamoyladenosine t(6)A37 formation in tRNA	Cytoplasmic
SAUSA300_RS11015	rimI	2	codY_exp	WT_exp	0.91442	1	1.03657	none	ON	OFF	ribosomal-protein-alanine N-acetyltransferase RimI	ribosomal protein S18-alanine N-acetyltransferase	Protein Metabolism; RNA Metabolism	Protein biosynthesis; RNA processing and modification	Ribosome biogenesis bacterial; YrdC-YciO-Sua5 and associated protein families	Ribosomal-protein-S18p-alanine acetyltransferase (EC 2.3.1.-); Ribosomal-protein-S18p-alanine acetyltransferase (EC 2.3.1.-)	Cytoplasmic
[truncated: 8,932 more rows]

## Sheet: Description
Supplemental Table S2. Proteomics data and functional annotation of identified proteins
[truncated: 25 more rows]
