# Supplementary material for: Functional and Proteomic Dissection of the Contributions of CodY, SigB and the Hibernation Promoting Factor HPF to Interactions of Staphylococcus aureus USA300 with Human Lung Epithelial Cells
Source: J Proteome Res. 2024 Sep 20;23(10):4742–60. doi: 10.1021/acs.jproteome.4c00724 (PMC11459534; doi:10.1021/acs.jproteome.4c00724)
Supplement: Supplementary file 4 — pr4c00724_si_004.xlsx [file pr4c00724_si_004.xlsx]

## Sheet: Legend
		Supplemental Table S3. Functional annotation enrichment tests

## Sheet: EnrichmentAnalysis_FA
Functional_Annotation	Comparison	p_value	p.fdr	count_FA_total	count_sig	count_sig_up	count_sig_down	n_expected
Amino Acids and Derivatives	codY_stat/WT_stat	4.06772e-32	7.3219e-31	110	52	47	5	8.66549
Amino Acids and Derivatives	codY_exp/WT_exp	1.87023e-25	4.30152e-24	110	67	58	9	19.853
Virulence, Disease and Defense	saHPF_stat/WT_stat	3.15791e-06	3.47371e-05	55	8	3	5	1.00235
Virulence	saHPF_stat/WT_stat	9.09771e-06	5.00374e-05	63	8	3	5	1.14815
Virulence, Disease and Defense	sigB_exp/WT_exp	7.05971e-06	0.000134135	55	14	2	12	3.68607
Membrane Transport	codY_exp/WT_exp	1.29258e-05	0.000148647	43	20	18	2	7.76073
Virulence	sigB_exp/WT_exp	3.82593e-05	0.000363463	63	14	2	12	4.22222
Virulence, Disease and Defense	sigB_stat/WT_stat	0.00014617	0.00306957	55	14	2	12	4.78542
Nucleosides and Nucleotides	codY_exp/WT_exp	0.000666957	0.00384365	70	24	0	24	12.6337
Nitrogen Metabolism	codY_exp/WT_exp	0.00066846	0.00384365	8	6	4	2	1.44386
Virulence	sigB_stat/WT_stat	0.000676001	0.00709801	63	14	2	12	5.48148
Membrane Transport	codY_stat/WT_stat	0.00132539	0.0119285	43	10	9	1	3.38742
Amino Acids and Derivatives	saHPF_exp/WT_exp	0.00202866	0.0202866	110	6	6	0	1.42269
Membrane Transport	sigB_stat/WT_stat	0.00960544	0.0672381	43	9	4	5	3.74133
Cell Wall and Capsule	saHPF_stat/WT_stat	0.029555	0.108368	66	4	1	3	1.20282
Virulence, Disease and Defense	codY_stat/WT_stat	0.0249724	0.112376	55	9	4	5	4.33275
Sulfur Metabolism	codY_stat/WT_stat	0.0189304	0.112376	28	6	6	0	2.20576
Stress Response	sigB_stat/WT_stat	0.0228722	0.120079	74	12	3	9	6.43857
Virulence, Disease and Defense	saHPF_exp/WT_exp	0.031879	0.123197	55	3	0	3	0.711346
Sulfur Metabolism	saHPF_exp/WT_exp	0.0492786	0.123197	28	2	2	0	0.36214
Virulence	saHPF_exp/WT_exp	0.0451335	0.123197	63	3	0	3	0.814815
Phages, Prophages, Transposable elements, Plasmids	codY_exp/WT_exp	0.0270765	0.124552	14	6	4	2	2.52675
Other	sigB_stat/WT_stat	0.04401	0.184842	709	72	17	55	61.6884
Virulence	codY_stat/WT_stat	0.0543233	0.195564	63	9	4	5	4.96296
Other	sigB_exp/WT_exp	0.0588243	0.23985	709	56	9	47	47.5168
Miscellaneous	sigB_exp/WT_exp	0.0866379	0.23985	16	3	1	2	1.07231
Carbohydrates	sigB_exp/WT_exp	0.0873883	0.23985	155	15	9	6	10.388
Fatty Acids, Lipids, and Isoprenoids	sigB_exp/WT_exp	0.0883658	0.23985	58	7	1	6	3.88713
Membrane Transport	sigB_exp/WT_exp	0.0631679	0.23985	43	6	0	6	2.88183
Carbohydrates	saHPF_exp/WT_exp	0.133503	0.267006	155	4	3	1	2.0047
Phages, Prophages, Transposable elements, Plasmids	codY_stat/WT_stat	0.0916533	0.27496	14	3	3	0	1.10288
Motility and Chemotaxis	sigB_exp/WT_exp	0.129584	0.307762	2	1	0	1	0.134039
Nitrogen Metabolism	codY_stat/WT_stat	0.126092	0.324237	8	2	2	0	0.630218
Carbohydrates	codY_stat/WT_stat	0.15177	0.341482	155	16	5	11	12.2105
Nucleosides and Nucleotides	codY_stat/WT_stat	0.180381	0.360761	70	8	0	8	5.5144
Miscellaneous	sigB_stat/WT_stat	0.156759	0.365772	16	3	1	2	1.39212
Fatty Acids, Lipids, and Isoprenoids	sigB_stat/WT_stat	0.124887	0.365772	58	8	1	7	5.04644
Respiration	sigB_stat/WT_stat	0.153136	0.365772	33	5	3	2	2.87125
Nitrogen Metabolism	sigB_stat/WT_stat	0.148848	0.365772	8	2	1	1	0.696061
Respiration	sigB_exp/WT_exp	0.175668	0.370855	33	4	2	2	2.21164
Virulence, Disease and Defense	codY_exp/WT_exp	0.104401	0.400203	55	14	5	9	9.92651
Sulfur Metabolism	sigB_stat/WT_stat	0.221991	0.440709	28	4	3	1	2.43621
Regulation and Cell signaling	sigB_stat/WT_stat	0.230848	0.440709	38	5	0	5	3.30629
Carbohydrates	sigB_stat/WT_stat	0.266532	0.466431	155	16	8	8	13.4862
Regulation and Cell signaling	sigB_exp/WT_exp	0.247593	0.470426	38	4	0	4	2.54674
Carbohydrates	codY_exp/WT_exp	0.160545	0.527505	155	33	13	20	27.9747
Phosphorus Metabolism	codY_exp/WT_exp	0.211252	0.53714	9	3	2	1	1.62434
Sulfur Metabolism	codY_exp/WT_exp	0.229084	0.53714	28	7	6	1	5.0535
Virulence	codY_exp/WT_exp	0.233539	0.53714	63	14	5	9	11.3704
Respiration	saHPF_exp/WT_exp	0.351901	0.586502	33	1	1	0	0.426808
Iron acquisition and metabolism	sigB_stat/WT_stat	0.363119	0.586578	35	4	2	2	3.04527
Cell Wall and Capsule	saHPF_exp/WT_exp	0.583616	0.72952	66	1	0	1	0.853616
Fatty Acids, Lipids, and Isoprenoids	saHPF_exp/WT_exp	0.536092	0.72952	58	1	1	0	0.750147
Nitrogen Metabolism	sigB_exp/WT_exp	0.426589	0.736836	8	1	1	0	0.536155
Other	saHPF_stat/WT_stat	0.557527	0.809329	709	13	4	9	12.9212
Amino Acids and Derivatives	saHPF_stat/WT_stat	0.606748	0.809329	110	2	2	0	2.0047
Fatty Acids, Lipids, and Isoprenoids	saHPF_stat/WT_stat	0.662178	0.809329	58	1	1	0	1.05703
Membrane Transport	saHPF_stat/WT_stat	0.551079	0.809329	43	1	0	1	0.783657
Sulfur Metabolism	saHPF_stat/WT_stat	0.404983	0.809329	28	1	1	0	0.510288
Regulation and Cell signaling	saHPF_stat/WT_stat	0.506735	0.809329	38	1	1	0	0.692534
Other	saHPF_exp/WT_exp	0.764109	0.83747	709	8	2	6	9.1699
Protein Metabolism	saHPF_exp/WT_exp	0.83747	0.83747	134	1	0	1	1.7331
Fatty Acids, Lipids, and Isoprenoids	codY_stat/WT_stat	0.48701	0.876618	58	5	2	3	4.56908
Stress Response	sigB_exp/WT_exp	0.561911	0.889692	74	5	1	4	4.95944
Protein Metabolism	saHPF_stat/WT_stat	0.92326	0.949696	134	1	0	1	2.44209
Carbohydrates	saHPF_stat/WT_stat	0.949696	0.949696	155	1	0	1	2.82481
DNA Metabolism	sigB_stat/WT_stat	0.998202	0.999917	68	1	1	0	5.91652
Amino Acids and Derivatives	sigB_stat/WT_stat	0.999613	0.999917	110	2	2	0	9.57084
Protein Metabolism	sigB_stat/WT_stat	0.99967	0.999917	134	3	1	2	11.659
Nucleosides and Nucleotides	sigB_stat/WT_stat	0.952691	0.999917	70	3	0	3	6.09053
Cofactors, Vitamins, Prosthetic Groups, Pigments	sigB_stat/WT_stat	0.999917	0.999917	100	1	1	0	8.70076
Cell Wall and Capsule	sigB_stat/WT_stat	0.842071	0.999917	66	4	0	4	5.7425
RNA Metabolism	sigB_stat/WT_stat	0.770958	0.999917	59	4	0	4	5.13345
Phages, Prophages, Transposable elements, Plasmids	sigB_stat/WT_stat	0.721828	0.999917	14	1	0	1	1.21811
Amino Acids and Derivatives	sigB_exp/WT_exp	0.983316	0.999938	110	3	3	0	7.37213
Protein Metabolism	sigB_exp/WT_exp	0.999938	0.999938	134	1	0	1	8.9806
Iron acquisition and metabolism	sigB_exp/WT_exp	0.693065	0.999938	35	2	0	2	2.34568
Cofactors, Vitamins, Prosthetic Groups, Pigments	sigB_exp/WT_exp	0.999219	0.999938	100	1	1	0	6.70194
Cell Wall and Capsule	sigB_exp/WT_exp	0.944382	0.999938	66	2	0	2	4.42328
RNA Metabolism	sigB_exp/WT_exp	0.770275	0.999938	59	3	0	3	3.95414
Sulfur Metabolism	sigB_exp/WT_exp	0.858934	0.999938	28	1	0	1	1.87654
DNA Metabolism	codY_exp/WT_exp	0.999984	0.999984	68	2	2	0	12.2728
Other	codY_exp/WT_exp	0.99875	0.999984	709	105	52	53	127.962
Protein Metabolism	codY_exp/WT_exp	0.999748	0.999984	134	11	4	7	24.1846
Miscellaneous	codY_exp/WT_exp	0.572691	0.999984	16	3	0	3	2.88771
Iron acquisition and metabolism	codY_exp/WT_exp	0.785271	0.999984	35	5	0	5	6.31687
Cofactors, Vitamins, Prosthetic Groups, Pigments	codY_exp/WT_exp	0.652987	0.999984	100	17	6	11	18.0482
Cell Wall and Capsule	codY_exp/WT_exp	0.999807	0.999984	66	3	0	3	11.9118
Fatty Acids, Lipids, and Isoprenoids	codY_exp/WT_exp	0.96552	0.999984	58	6	2	4	10.468
Stress Response	codY_exp/WT_exp	0.809528	0.999984	74	11	7	4	13.3557
Respiration	codY_exp/WT_exp	0.737953	0.999984	33	5	2	3	5.95591
RNA Metabolism	codY_exp/WT_exp	0.999339	0.999984	59	3	1	2	10.6484
Potassium metabolism	codY_exp/WT_exp	0.909015	0.999984	12	1	0	1	2.16578
Regulation and Cell signaling	codY_exp/WT_exp	0.932831	0.999984	38	4	2	2	6.85832
DNA Metabolism	codY_stat/WT_stat	0.976267	0.999994	68	2	0	2	5.35685
Other	codY_stat/WT_stat	0.999994	0.999994	709	33	27	6	55.853
Protein Metabolism	codY_stat/WT_stat	0.999859	0.999994	134	2	0	2	10.5561
Iron acquisition and metabolism	codY_stat/WT_stat	0.945098	0.999994	35	1	1	0	2.7572
Cofactors, Vitamins, Prosthetic Groups, Pigments	codY_stat/WT_stat	0.816722	0.999994	100	6	3	3	7.87772
Cell Wall and Capsule	codY_stat/WT_stat	0.905175	0.999994	66	3	0	3	5.19929
Stress Response	codY_stat/WT_stat	0.984685	0.999994	74	2	2	0	5.82951
Respiration	codY_stat/WT_stat	0.748075	0.999994	33	2	0	2	2.59965

## Sheet: Description
Supplemental Table S3. Functional annotation enrichment tests.
proteins were filtered for at least two identified peptides.
Functional_Annotation	Functional annotation based on ‘TheSEED’ (Overbeek et al., 2005) - first category
Comparison	Comparison of mutant strains vs. wilde type strain
p_value	p-value of the Fisher's Exact test testing for enrichment in the siginficantly changed abundant proteins in the respective comparison for proteins belonging to the respective group of functional annotation
p.fdr	fdr-adjusted p-value
count_FA_total	count of protein detected in total belonging to the respective functional annotation
count_sig	count of proteins which are significantly changed in abundance for the respective comparison and functional annotation
count_sig_up	count of proteins which are significantly changed in abundance for the respective comparison with higher protein levels for the mutant and functional annotation
count_sig_down	count of proteins which are significantly changed in abundance for the respective comparison with lower protein levels for the mutant and functional annotation
n_expected	expected count of significantly changed abundant proteins in the respective functional annotation assuming uniforme distribution
